# Supplementary material for: Crystal structure of bis­[S-hexyl 3-(4-methyl­benzyl­idene)di­thio­carbazato-κ2 N 3,S]palladium(II)
Source: Acta Crystallogr E Crystallogr Commun. 2015 Feb 11;71(Pt 3):m63–4. doi: 10.1107/S2056989015002236 (PMC4350759; doi:10.1107/S2056989015002236)
Supplement: Supplementary file 1 [file e-71-00m63-sup1.cif]

##############################################################################
#                                                                            #
# This CIF contains the data in a paper accepted for publication in          #
# Acta Crystallographica Section E. It conforms to the requirements of       #
# Notes for Authors for Acta Crystallographica Section E, and has been       #
# peer reviewed under the auspices of the IUCr Commission on Journals.       #
#                                                                            #
# Full details of the Crystallographic Information File format               #
# are given in the paper "The Crystallographic Information File (CIF):       #
# a New Standard Archive File for Crystallography" by S. R. Hall, F. H.      #
# Allen and I. D. Brown [Acta Cryst. (1991), A47, 655-685].                  #
#                                                                            #
# The current version of the core CIF dictionary is obtainable from          #
# ftp://ftp.iucr.org/pub/cif_core.dic.                                       #
#                                                                            #
# Software is freely available for graphical display of the structure(s)     #
# in this CIF. For information consult the CIF software page                 #
# http://www.iucr.org/resources/cif/software.                                #
#                                                                            #
# This file may be used for bona fide research purposes within the           #
# scientific community so long as proper attribution is given to the journal # 
# article from which it was obtained.                                        #
#                                                                            #
##############################################################################
data_Global
_audit_creation_method     'by CrystalStructure 4.0'
_journal_date_recd_electronic     2015-01-20
_journal_date_accepted     2015-02-02
_journal_name_full     'Acta Crystallographica, Section E'
_journal_year     2015
_journal_volume     71
_journal_issue      3
_journal_page_first     m63
_journal_page_last     m64
_journal_paper_category     HM
_journal_paper_doi     10.1107/S2056989015002236
_journal_coeditor_code     SU5071
_publ_contact_author_name     'Begum M. S.'
_publ_contact_author_address
;
Department of Chemistry, Rajshahi University, Rajshahi 6205,
Bangladesh
;
_publ_contact_author_email     'sabina_sust@yahoo.com'
_publ_contact_author_fax     '+88-0721-750064'
_publ_contact_author_phone     '+88-0721-760035'
_publ_section_title
;\
Crystal structure of bis[<i>S</i>-hexyl
3-(4-methylbenzylidene)dithiocarbazato-\k^2^<i>N</i>^3^,<i>S</i>]\
palladium(II)
;
loop_
    _publ_author_name
    _publ_author_footnote
    _publ_author_address
    'Begum, M. Sabina' .
;
Department of Chemistry, Rajshahi University, Rajshahi-6205,
Bangladesh
;
    'Howlader, M. Belayet Hossain' .
;
Department of Chemistry, Rajshahi University, Rajshahi 6205,
Bangladesh
;
    'Sheikh, M. Chanmiya' .
;
Department of Applied Chemistry, Faculty of Engineering, University of Toyama,
3190 Gofuku, Toyama 930-8555,
Japan
;
    'Miyatake, Ryuta' .
;
Center for Environmental Conservation and Research Safety,
University of Toyama, 3190 Gofuku, Toyama 930-8555,
Japan
;
    'Zangrando, Ennio' .
;
Department of Chemical and Pharmaceutical Sciences, via Giorgieri 1,
34127 Trieste,
Italy
;
_publ_section_synopsis     .
data_I
_database_code_depnum_ccdc_archive 'CCDC 1046981'
_audit_creation_method     SHELXL-97
_chemical_name_systematic
;
Bis[<i>S</i>-hexyl
3-(4-methylbenzylidene)dithiocarbazato-\k^2^<i>N</i>^3^,<i>S</i>]palladium(II)
;
_chemical_name_common     ?
_chemical_formula_moiety     'C30 H42 N4 Pd S4'
_chemical_formula_sum     'C30 H42 N4 Pd S4'
_chemical_formula_iupac     '[Pd (C15 H21 N2 S2)2]'
_chemical_formula_weight     693.32
_chemical_melting_point     ?
_symmetry_cell_setting     monoclinic
_symmetry_space_group_name_H-M     'C 2'
_symmetry_space_group_name_Hall     'C 2y'
loop_
    _symmetry_equiv_pos_as_xyz
    'x, y, z'
    '-x, y, -z'
    'x+1/2, y+1/2, z'
    '-x+1/2, y+1/2, -z'
_cell_length_a     18.3559(11)
_cell_length_b     9.6747(5)
_cell_length_c     10.3368(6)
_cell_angle_alpha     90.00
_cell_angle_beta     116.810(2)
_cell_angle_gamma     90.00
_cell_volume     1638.37(16)
_cell_formula_units_Z     2
_cell_measurement_theta_min     4.79
_cell_measurement_theta_max     66.98
_cell_measurement_temperature     173(2)
_exptl_crystal_description     prism
_exptl_crystal_colour     orange
_exptl_crystal_size_max     0.25
_exptl_crystal_size_mid     0.16
_exptl_crystal_size_min     0.11
_exptl_crystal_density_diffrn     1.405
_exptl_crystal_density_meas     ?
_exptl_crystal_density_method     'not measured'
_exptl_crystal_F_000     720
_exptl_absorpt_coefficient_mu     7.141
_exptl_absorpt_correction_type     multi-scan
_exptl_absorpt_process_details
;
(ABSCOR; Rigaku, 1995)
;
_exptl_absorpt_correction_T_min     0.2683
_exptl_absorpt_correction_T_max     0.5072
_exptl_special_details     ?
_diffrn_ambient_temperature     173(2)
_diffrn_radiation_type     CuK\a
_diffrn_radiation_wavelength     1.54187
_diffrn_radiation_source     'fine-focus sealed tube'
_diffrn_radiation_monochromator     graphite
_diffrn_measurement_device_type     'Rigaku R-AXIS RAPID'
_diffrn_measurement_method     \w
_diffrn_detector_area_resol_mean     10.000
_diffrn_reflns_number     9318
_diffrn_reflns_av_R_equivalents     0.1198
_diffrn_reflns_av_sigmaI/netI     0.1135
_diffrn_reflns_theta_min     4.79
_diffrn_reflns_theta_max     65.08
_diffrn_reflns_theta_full     65.08
_diffrn_measured_fraction_theta_max     1.000
_diffrn_measured_fraction_theta_full     1.000
_diffrn_reflns_limit_h_min     -21
_diffrn_reflns_limit_h_max     21
_diffrn_reflns_limit_k_min     -11
_diffrn_reflns_limit_k_max     11
_diffrn_reflns_limit_l_min     -12
_diffrn_reflns_limit_l_max     12
_diffrn_standards_number     ?
_diffrn_standards_interval_count     ?
_diffrn_standards_interval_time     ?
_diffrn_standards_decay_%     ?
_refine_special_details
;
Refinement of <i>F</i>^2^ against ALL reflections. The weighted <i>R</i>-factor
<i>wR</i> and goodness of fit <i>S</i> are based on <i>F</i>^2^, conventional
<i>R</i>-factors <i>R</i> are based on <i>F</i>, with <i>F</i> set to zero for
negative <i>F</i>^2^. The threshold expression of <i>F</i>^2^ >
2\s(<i>F</i>^2^) is used only for calculating <i>R</i>-factors(gt) <i>etc</i>.
and is not relevant to the choice of reflections for refinement.
<i>R</i>-factors based on <i>F</i>^2^ are statistically about twice as large
as those based on <i>F</i>, and <i>R</i>- factors based on ALL data will be
even larger.
;
_reflns_number_total     2710
_reflns_number_gt     2121
_reflns_threshold_expression     I>2\s(I)
_refine_ls_structure_factor_coef     Fsqd
_refine_ls_matrix_type     full
_refine_ls_R_factor_all     0.0989
_refine_ls_R_factor_gt     0.0905
_refine_ls_wR_factor_gt     0.2136
_refine_ls_wR_factor_ref     0.2245
_refine_ls_goodness_of_fit_ref     1.029
_refine_ls_restrained_S_all     1.028
_refine_ls_number_reflns     2710
_refine_ls_number_parameters     180
_refine_ls_number_restraints     1
_refine_ls_hydrogen_treatment     constr
_refine_ls_weighting_scheme     calc
_refine_ls_weighting_details
                 'calc w=1/[\s^2^(Fo^2^)+(0.1251P)^2^] where P=(Fo^2^+2Fc^2^)/3'
_atom_sites_solution_hydrogens     geom
_atom_sites_solution_primary     direct
_atom_sites_solution_secondary     difmap
_refine_ls_shift/su_max     0.000
_refine_ls_shift/su_mean     0.000
_refine_diff_density_max     2.072
_refine_diff_density_min     -1.315
_refine_ls_extinction_method     none
_refine_ls_extinction_coef     ?
_refine_ls_abs_structure_details
;
Flack (1983), 1218 Friedel pairs
;
_refine_ls_abs_structure_Flack     0.34(2)
loop_
    _atom_type_symbol
    _atom_type_description
    _atom_type_scat_dispersion_real
    _atom_type_scat_dispersion_imag
    _atom_type_scat_source
    'C' 'C' 0.0181 0.0091
                         'International Tables Vol C Tables 4.2.6.8 and 6.1.1.4'
    'H' 'H' 0.0000 0.0000
                         'International Tables Vol C Tables 4.2.6.8 and 6.1.1.4'
    'N' 'N' 0.0311 0.0180
                         'International Tables Vol C Tables 4.2.6.8 and 6.1.1.4'
    'Pd' 'Pd' 0.1215 3.9337
                         'International Tables Vol C Tables 4.2.6.8 and 6.1.1.4'
    'S' 'S' 0.3331 0.5567
                         'International Tables Vol C Tables 4.2.6.8 and 6.1.1.4'
_computing_data_collection
;
RAPID-AUTO (Rigaku, 2010)
;
_computing_cell_refinement
;
RAPID-AUTO (Rigaku, 2010)
;
_computing_data_reduction
;
RAPID-AUTO (Rigaku, 2010)
;
_computing_structure_solution
;
SIR92 (Altomare <i>et al.</i>,  1994)
;
_computing_structure_refinement
;
SHELXL97 (Sheldrick, 2015)
;
_computing_molecular_graphics
;
ORTEP-3 for Windows (Farrugia, 2012)
;
_computing_publication_material
;
PLATON (Spek, 2009) and publCIF (Westrip, 2010)
;
loop_
    _atom_site_type_symbol
    _atom_site_label
    _atom_site_fract_x
    _atom_site_fract_y
    _atom_site_fract_z
    _atom_site_U_iso_or_equiv
    _atom_site_adp_type
    _atom_site_calc_flag
    _atom_site_refinement_flags
    _atom_site_occupancy
    _atom_site_symmetry_multiplicity
    _atom_site_disorder_assembly
    _atom_site_disorder_group
    Pd Pd1 0.5000 0.5495 0.0000 0.0607(4) Uani d S 1 2 . .
    S S1 0.4807(3) 0.3802(4) 0.1325(5) 0.0725(11) Uani d . 1 1 . .
    S S2 0.4003(2) 0.3956(4) 0.3156(4) 0.0726(9) Uani d . 1 1 . .
    N N1 0.4949(7) 0.6818(12) 0.1634(13) 0.060(3) Uani d . 1 1 . .
    N N2 0.4526(9) 0.6244(17) 0.2347(16) 0.071(4) Uani d . 1 1 . .
    C C1 0.7185(10) 1.1510(17) 0.0408(17) 0.087(4) Uani d . 1 1 . .
    H H1A 0.7670 1.1034 0.0465 0.130 Uiso calc R 1 1 . .
    H H1B 0.7353 1.2327 0.1036 0.130 Uiso calc R 1 1 . .
    H H1C 0.6839 1.1796 -0.0594 0.130 Uiso calc R 1 1 . .
    C C2 0.6712(6) 1.0545(19) 0.0900(11) 0.063(3) Uani d . 1 1 . .
    C C3 0.6745(8) 0.9122(16) 0.0758(15) 0.072(4) Uani d . 1 1 . .
    H H3 0.7083 0.8746 0.0369 0.086 Uiso calc R 1 1 . .
    C C4 0.6290(7) 0.8236(13) 0.1178(14) 0.062(3) Uani d . 1 1 . .
    H H4 0.6339 0.7262 0.1124 0.075 Uiso calc R 1 1 . .
    C C5 0.5759(7) 0.8797(13) 0.1679(13) 0.061(3) Uani d . 1 1 . .
    C C6 0.5741(8) 1.0255(14) 0.1841(14) 0.070(4) Uani d . 1 1 . .
    H H6 0.5412 1.0656 0.2234 0.084 Uiso calc R 1 1 . .
    C C7 0.6196(8) 1.1052(14) 0.1431(14) 0.071(3) Uani d . 1 1 . .
    H H7 0.6161 1.2025 0.1509 0.085 Uiso calc R 1 1 . .
    C C8 0.5215(8) 0.7962(12) 0.2045(14) 0.062(3) Uani d . 1 1 . .
    H H8 0.5048 0.8378 0.2700 0.074 Uiso calc R 1 1 . .
    C C9 0.4449(11) 0.4926(16) 0.2274(18) 0.059(4) Uani d . 1 1 . .
    C C10 0.3742(9) 0.529(2) 0.4125(15) 0.080(5) Uani d . 1 1 . .
    H H10A 0.4242 0.5722 0.4885 0.096 Uiso calc R 1 1 . .
    H H10B 0.3406 0.6025 0.3449 0.096 Uiso calc R 1 1 . .
    C C11 0.3247(9) 0.4534(18) 0.4821(16) 0.081(4) Uani d . 1 1 . .
    H H11A 0.2809 0.3981 0.4062 0.097 Uiso calc R 1 1 . .
    H H11B 0.3617 0.3886 0.5571 0.097 Uiso calc R 1 1 . .
    C C12 0.2885(8) 0.545(2) 0.5472(14) 0.081(3) Uani d . 1 1 . .
    H H12A 0.2580 0.6183 0.4765 0.097 Uiso calc R 1 1 . .
    H H12B 0.3327 0.5904 0.6324 0.097 Uiso calc R 1 1 . .
    C C13 0.2311(9) 0.4735(19) 0.5952(19) 0.091(5) Uani d . 1 1 . .
    H H13A 0.1951 0.4112 0.5161 0.109 Uiso calc R 1 1 . .
    H H13B 0.2642 0.4148 0.6800 0.109 Uiso calc R 1 1 . .
    C C14 0.1813(12) 0.559(3) 0.632(2) 0.133(7) Uani d . 1 1 . .
    H H14A 0.1500 0.6224 0.5504 0.160 Uiso calc R 1 1 . .
    H H14B 0.2165 0.6168 0.7170 0.160 Uiso calc R 1 1 . .
    C C15 0.1205(10) 0.475(2) 0.670(2) 0.110(6) Uani d . 1 1 . .
    H H15A 0.0888 0.5391 0.6982 0.165 Uiso calc R 1 1 . .
    H H15B 0.1512 0.4118 0.7499 0.165 Uiso calc R 1 1 . .
    H H15C 0.0835 0.4224 0.5845 0.165 Uiso calc R 1 1 . .
loop_
    _atom_site_aniso_label
    _atom_site_aniso_U_11
    _atom_site_aniso_U_22
    _atom_site_aniso_U_33
    _atom_site_aniso_U_12
    _atom_site_aniso_U_13
    _atom_site_aniso_U_23
    Pd1 0.0664(7) 0.0506(7) 0.0761(7) 0.000 0.0419(5) 0.000
    S1 0.093(3) 0.051(2) 0.095(3) 0.001(2) 0.062(2) 0.004(2)
    S2 0.084(2) 0.059(2) 0.092(2) -0.0072(17) 0.0542(19) 0.0009(17)
    N1 0.055(6) 0.057(7) 0.076(7) -0.011(5) 0.037(6) 0.006(5)
    N2 0.067(8) 0.072(9) 0.091(9) -0.027(7) 0.050(7) -0.017(7)
    C1 0.081(9) 0.094(12) 0.096(11) -0.013(8) 0.048(9) 0.004(8)
    C2 0.063(6) 0.054(7) 0.073(6) 0.014(9) 0.032(5) -0.003(9)
    C3 0.063(8) 0.084(11) 0.086(9) 0.003(7) 0.048(7) -0.002(7)
    C4 0.058(6) 0.048(7) 0.082(8) 0.003(5) 0.034(6) 0.003(6)
    C5 0.060(7) 0.052(7) 0.076(8) 0.000(6) 0.036(6) 0.001(5)
    C6 0.076(7) 0.053(10) 0.093(8) 0.001(7) 0.048(7) -0.005(6)
    C7 0.074(8) 0.055(8) 0.080(9) -0.004(6) 0.032(7) 0.011(6)
    C8 0.079(8) 0.030(6) 0.096(9) 0.006(6) 0.057(7) 0.005(6)
    C9 0.068(9) 0.052(9) 0.063(9) -0.004(7) 0.034(7) 0.000(6)
    C10 0.085(8) 0.090(14) 0.081(8) -0.017(10) 0.053(7) 0.007(9)
    C11 0.084(9) 0.083(11) 0.086(10) -0.009(8) 0.048(8) 0.002(8)
    C12 0.084(7) 0.088(9) 0.081(7) -0.019(12) 0.047(6) -0.019(12)
    C13 0.082(10) 0.104(12) 0.109(12) 0.010(9) 0.063(9) 0.002(9)
    C14 0.162(16) 0.118(16) 0.150(15) 0.043(19) 0.098(14) -0.003(17)
    C15 0.106(12) 0.112(14) 0.160(17) -0.024(10) 0.102(13) -0.010(11)
_geom_special_details
;
All s.u.'s (except the s.u. in the dihedral angle between two l.s. planes) are
estimated using the full covariance matrix. The cell s.u.'s are taken into
account individually in the estimation of s.u.'s in distances, angles and
torsion angles; correlations between s.u.'s in cell parameters are only used
when they are defined by crystal symmetry. An approximate (isotropic)
treatment of cell s.u.'s is used for estimating s.u.'s involving l.s. planes.
;
loop_
    _geom_bond_atom_site_label_1
    _geom_bond_atom_site_label_2
    _geom_bond_site_symmetry_2
    _geom_bond_distance
    _geom_bond_publ_flag
    Pd1 N1 . 2.154(12) ?
    Pd1 N1 2_655 2.154(12) ?
    Pd1 S1 . 2.264(4) ?
    Pd1 S1 2_655 2.264(4) ?
    S1 C9 . 1.777(17) ?
    S2 C9 . 1.747(16) ?
    S2 C10 . 1.829(18) ?
    N1 C8 . 1.208(16) ?
    N1 N2 . 1.404(17) ?
    N2 C9 . 1.282(15) ?
    C1 C2 . 1.511(19) ?
    C1 H1A . 0.9800 ?
    C1 H1B . 0.9800 ?
    C1 H1C . 0.9800 ?
    C2 C7 . 1.381(16) ?
    C2 C3 . 1.39(2) ?
    C3 C4 . 1.397(18) ?
    C3 H3 . 0.9500 ?
    C4 C5 . 1.403(16) ?
    C4 H4 . 0.9500 ?
    C5 C6 . 1.423(17) ?
    C5 C8 . 1.460(16) ?
    C6 C7 . 1.337(16) ?
    C6 H6 . 0.9500 ?
    C7 H7 . 0.9500 ?
    C8 H8 . 0.9500 ?
    C10 C11 . 1.573(19) ?
    C10 H10A . 0.9900 ?
    C10 H10B . 0.9900 ?
    C11 C12 . 1.44(2) ?
    C11 H11A . 0.9900 ?
    C11 H11B . 0.9900 ?
    C12 C13 . 1.52(2) ?
    C12 H12A . 0.9900 ?
    C12 H12B . 0.9900 ?
    C13 C14 . 1.41(2) ?
    C13 H13A . 0.9900 ?
    C13 H13B . 0.9900 ?
    C14 C15 . 1.56(3) ?
    C14 H14A . 0.9900 ?
    C14 H14B . 0.9900 ?
    C15 H15A . 0.9800 ?
    C15 H15B . 0.9800 ?
    C15 H15C . 0.9800 ?
loop_
    _geom_angle_atom_site_label_1
    _geom_angle_atom_site_label_2
    _geom_angle_atom_site_label_3
    _geom_angle_site_symmetry_1
    _geom_angle_site_symmetry_3
    _geom_angle
    _geom_angle_publ_flag
    N1 Pd1 N1 . 2_655 107.1(6) ?
    N1 Pd1 S1 . . 83.2(3) ?
    N1 Pd1 S1 2_655 . 168.1(3) ?
    N1 Pd1 S1 . 2_655 168.1(3) ?
    N1 Pd1 S1 2_655 2_655 83.2(3) ?
    S1 Pd1 S1 . 2_655 87.3(2) ?
    C9 S1 Pd1 . . 95.1(5) ?
    C9 S2 C10 . . 101.8(7) ?
    C8 N1 N2 . . 114.2(12) ?
    C8 N1 Pd1 . . 131.8(10) ?
    N2 N1 Pd1 . . 114.0(9) ?
    C9 N2 N1 . . 115.8(16) ?
    C2 C1 H1A . . 109.5 ?
    C2 C1 H1B . . 109.5 ?
    H1A C1 H1B . . 109.5 ?
    C2 C1 H1C . . 109.5 ?
    H1A C1 H1C . . 109.5 ?
    H1B C1 H1C . . 109.5 ?
    C7 C2 C3 . . 117.7(14) ?
    C7 C2 C1 . . 121.0(16) ?
    C3 C2 C1 . . 121.2(12) ?
    C2 C3 C4 . . 120.9(12) ?
    C2 C3 H3 . . 119.5 ?
    C4 C3 H3 . . 119.5 ?
    C3 C4 C5 . . 119.4(12) ?
    C3 C4 H4 . . 120.3 ?
    C5 C4 H4 . . 120.3 ?
    C4 C5 C6 . . 118.9(11) ?
    C4 C5 C8 . . 123.5(11) ?
    C6 C5 C8 . . 117.6(11) ?
    C7 C6 C5 . . 118.9(12) ?
    C7 C6 H6 . . 120.5 ?
    C5 C6 H6 . . 120.5 ?
    C6 C7 C2 . . 124.0(14) ?
    C6 C7 H7 . . 118.0 ?
    C2 C7 H7 . . 118.0 ?
    N1 C8 C5 . . 129.2(12) ?
    N1 C8 H8 . . 115.4 ?
    C5 C8 H8 . . 115.4 ?
    N2 C9 S2 . . 124.7(15) ?
    N2 C9 S1 . . 125.6(15) ?
    S2 C9 S1 . . 109.6(9) ?
    C11 C10 S2 . . 105.5(13) ?
    C11 C10 H10A . . 110.6 ?
    S2 C10 H10A . . 110.6 ?
    C11 C10 H10B . . 110.6 ?
    S2 C10 H10B . . 110.6 ?
    H10A C10 H10B . . 108.8 ?
    C12 C11 C10 . . 114.0(15) ?
    C12 C11 H11A . . 108.7 ?
    C10 C11 H11A . . 108.7 ?
    C12 C11 H11B . . 108.7 ?
    C10 C11 H11B . . 108.7 ?
    H11A C11 H11B . . 107.6 ?
    C11 C12 C13 . . 113.9(18) ?
    C11 C12 H12A . . 108.8 ?
    C13 C12 H12A . . 108.8 ?
    C11 C12 H12B . . 108.8 ?
    C13 C12 H12B . . 108.8 ?
    H12A C12 H12B . . 107.7 ?
    C14 C13 C12 . . 116.7(19) ?
    C14 C13 H13A . . 108.1 ?
    C12 C13 H13A . . 108.1 ?
    C14 C13 H13B . . 108.1 ?
    C12 C13 H13B . . 108.1 ?
    H13A C13 H13B . . 107.3 ?
    C13 C14 C15 . . 112(2) ?
    C13 C14 H14A . . 109.1 ?
    C15 C14 H14A . . 109.1 ?
    C13 C14 H14B . . 109.1 ?
    C15 C14 H14B . . 109.1 ?
    H14A C14 H14B . . 107.8 ?
    C14 C15 H15A . . 109.5 ?
    C14 C15 H15B . . 109.5 ?
    H15A C15 H15B . . 109.5 ?
    C14 C15 H15C . . 109.5 ?
    H15A C15 H15C . . 109.5 ?
    H15B C15 H15C . . 109.5 ?
