# Supplementary material for: Crystal structure of bis­[S-hexyl 3-(4-methyl­benzyl­idene)di­thio­carbazato-κ2 N 3,S]palladium(II)
Source: Acta Crystallogr E Crystallogr Commun. 2015 Feb 11;71(Pt 3):m63–4. doi: 10.1107/S2056989015002236 (PMC4350759; doi:10.1107/S2056989015002236)
Supplement: Supplementary file 2 [file e-71-00m63-Isup2.hkl]

#
# h,k,l, Fc-squared, Fo-squared, sigma(Fo-squared) and status flag
#
data_I
_shelx_title ' shelxl in space group C 2'
_shelx_refln_list_code          4
_shelx_F_calc_maximum      270.98
_exptl_crystal_F_000       720.00
_reflns_d_resolution_high  0.8501
 
loop_
 _symmetry_equiv_pos_as_xyz
 'x, y, z'
 '-x, y, -z'
 'x+1/2, y+1/2, z'
 '-x+1/2, y+1/2, -z'
 
_cell_length_a    18.3559
_cell_length_b     9.6747
_cell_length_c    10.3368
_cell_angle_alpha  90.000
_cell_angle_beta  116.810
_cell_angle_gamma  90.000
 
_shelx_F_squared_multiplier     1.000
 
loop_
 _refln_index_h
 _refln_index_k
 _refln_index_l
 _refln_F_squared_calc
 _refln_F_squared_meas
 _refln_F_squared_sigma
 _refln_observed_status
   2 -10   0      104.08      176.77    108.93 o
   4 -10   0      381.55      716.58    143.37 o
   6 -10   0      309.34      459.27    155.37 o
   8 -10   0       30.89       69.47     88.62 o
   3  -9   0      246.74      318.09     89.82 o
   5  -9   0      357.20      398.21    131.10 o
   7  -9   0      172.15      256.79    142.32 o
   9  -9   0      150.73      240.69    146.34 o
  11  -9   0       79.53       25.62     43.19 o
   4  -8   0      433.86      275.95     95.79 o
   6  -8   0     1062.26     1232.13    263.19 o
   8  -8   0      323.12      366.44    174.71 o
  10  -8   0      446.19      730.73    257.99 o
  12  -8   0      265.59      402.56    180.93 o
   5  -7   0      400.84      857.28    158.47 o
   7  -7   0     1560.50     2002.46    374.18 o
   9  -7   0     2963.22     3821.08    712.67 o
  11  -7   0      288.51      373.75    142.28 o
  13  -7   0      146.98      171.57     52.16 o
  15  -7   0       85.16       80.78     40.40 o
   0  -6   0     7086.79     6909.56    844.84 o
   2  -6   0     4245.18     3985.62    717.68 o
   4  -6   0     1337.76     1424.50    236.35 o
   6  -6   0     1253.38     1597.09    293.82 o
   8  -6   0      840.52      904.21    154.25 o
  10  -6   0     1638.65     1942.98    319.58 o
  12  -6   0      924.65     1306.56    251.31 o
  14  -6   0      251.95      332.42     92.00 o
  16  -6   0       35.60       66.40     35.38 o
   1  -5   0     4021.38     4600.63    238.50 o
   3  -5   0     3301.66     3527.01    192.94 o
   5  -5   0     2805.50     2690.29    183.62 o
   7  -5   0     1504.89     1654.04    136.93 o
   9  -5   0     3314.94     3640.05    481.37 o
  11  -5   0      249.17      217.15     58.77 o
  13  -5   0      234.03      343.79     75.48 o
  15  -5   0      195.73      244.11    103.98 o
  17  -5   0       59.07      131.83     66.17 o
   0  -4   0     6016.90     6514.85    424.65 o
   2  -4   0     3253.70     3818.98    176.01 o
   4  -4   0     1731.21     1877.19     98.86 o
   6  -4   0     2681.13     2745.39    169.53 o
   8  -4   0      963.29     1083.40     74.71 o
  10  -4   0      319.91      240.60     49.71 o
  12  -4   0      138.12      106.25     46.86 o
  14  -4   0      397.06      463.62    123.83 o
  16  -4   0      216.74      334.33    120.59 o
  18  -4   0       22.31       46.84     35.13 o
   1  -3   0      506.16      401.31     20.66 o
   3  -3   0     1436.85     1161.93     62.60 o
   5  -3   0     3059.42     3309.68    188.23 o
   7  -3   0      506.13      488.37     35.15 o
   9  -3   0      330.54      287.51     24.46 o
  11  -3   0        9.54        7.30     26.80 o
  13  -3   0      455.06      422.75    102.81 o
  15  -3   0      626.27      664.07    212.63 o
  17  -3   0      105.90      108.77     62.91 o
   0  -2   0    42770.26    40154.32   3354.20 o
   2  -2   0      927.33      782.92     50.29 o
   4  -2   0     3626.46     3808.29    212.46 o
   6  -2   0     2155.29     2156.86    106.21 o
   8  -2   0      261.56      306.89     25.60 o
  10  -2   0      662.17      492.74     42.43 o
  12  -2   0      541.10      569.62     99.73 o
  14  -2   0      467.50      410.28    100.56 o
  16  -2   0      317.70      340.42    132.25 o
  18  -2   0      218.07      213.74    129.13 o
   1  -1   0    18253.98    22331.94   1218.27 o
   3  -1   0    30112.51    35110.42   2019.83 o
   5  -1   0     6666.68     6847.91    354.30 o
   7  -1   0     5209.52     5283.54    260.44 o
   9  -1   0     3424.66     3021.93    187.09 o
  11  -1   0     1250.22      917.63     83.89 o
  13  -1   0      336.26      291.34     87.48 o
  15  -1   0      403.44      372.99    111.08 o
  17  -1   0       91.00       67.69     53.13 o
  19  -1   0      175.28      122.09     76.22 o
   2   0   0    20603.72    22617.64   1183.73 o
   4   0   0     4553.40     4996.46    221.72 o
   6   0   0     6281.19     6324.64    311.53 o
   8   0   0     5035.56     4944.18    295.26 o
  10   0   0     4277.20     3778.85    441.70 o
  12   0   0     1006.05      908.47    111.17 o
  14   0   0      220.25      154.04     58.15 o
  16   0   0      232.20      194.65     61.99 o
  18   0   0      214.24      138.66     63.50 o
   1   1   0    18708.82    23031.44   1275.03 o
   3   1   0    30358.76    34257.39   2224.50 o
   5   1   0     6727.67     7167.80    374.96 o
   7   1   0     5325.81     5660.88    304.64 o
   9   1   0     3363.61     3373.26    215.28 o
  11   1   0     1221.69     1065.35    134.34 o
  13   1   0      365.55      285.99     58.82 o
  15   1   0      424.87      285.27     81.14 o
  17   1   0       99.30       58.15     49.60 o
  19   1   0      170.47       61.16     68.81 o
   0   2   0    42551.96    42276.05   3543.60 o
   2   2   0      717.51      723.93     41.91 o
   4   2   0     3987.69     4039.04    182.02 o
   6   2   0     2258.01     2333.35    114.08 o
   8   2   0      290.45      301.06     26.16 o
  10   2   0      621.99      560.39     55.68 o
  12   2   0      498.15      473.44     74.08 o
  14   2   0      499.39      391.31     71.32 o
  16   2   0      323.20      272.84     87.76 o
  18   2   0      222.48      107.18     62.62 o
   1   3   0      413.63      405.60     23.70 o
   3   3   0     1636.17     1564.87     75.50 o
   5   3   0     3085.81     3251.98    162.44 o
   7   3   0      473.51      429.59     32.79 o
   9   3   0      296.25      278.58     30.01 o
  11   3   0       12.59       21.11     22.12 o
  13   3   0      488.85      377.74     87.97 o
  15   3   0      620.77      484.19    104.73 o
  17   3   0      107.66      107.36     54.31 o
   0   4   0     6312.49     7923.60    513.81 o
   2   4   0     3406.20     4053.03    203.04 o
   4   4   0     1749.76     1880.28    100.53 o
   6   4   0     2698.88     2490.94    156.51 o
   8   4   0      993.56      935.64     71.89 o
  10   4   0      361.49      275.70     41.89 o
  12   4   0      136.09      103.75     34.19 o
  14   4   0      388.46      346.97     98.93 o
  16   4   0      208.74      186.93     68.24 o
  18   4   0       19.45       16.73     26.92 o
   1   5   0     4248.67     4820.72    251.58 o
   3   5   0     3428.66     3685.36    192.10 o
   5   5   0     2765.10     2452.31    133.12 o
   7   5   0     1525.98     1325.32    102.17 o
   9   5   0     3352.20     2977.20    508.19 o
  11   5   0      240.91      159.13     60.92 o
  13   5   0      226.28      206.21     58.56 o
  15   5   0      177.23      147.98     67.50 o
  17   5   0       49.24       49.03     45.37 o
   0   6   0     7001.31     6378.22    585.72 o
   2   6   0     4107.48     3631.28    226.62 o
   4   6   0     1270.57     1303.82     93.93 o
   6   6   0     1275.51     1100.67    111.42 o
   8   6   0      815.99      828.53    171.19 o
  10   6   0     1638.34     1616.90    335.15 o
  12   6   0      926.78      821.20    204.97 o
  14   6   0      231.87      222.12    106.72 o
  16   6   0       29.91       21.69     25.59 o
   1   7   0     3803.73     3847.62    307.39 o
   3   7   0     1387.42     1561.04    130.02 o
   5   7   0      365.02      541.49     86.71 o
   7   7   0     1497.28     1402.78    256.78 o
   9   7   0     2935.56     2759.47    580.69 o
  11   7   0      287.15      268.30    108.80 o
  13   7   0      160.44       97.73     61.68 o
  15   7   0       83.77       34.78     52.64 o
   0   8   0     1608.65     2468.55    294.00 o
   2   8   0      683.95     1115.07    110.84 o
   4   8   0      426.80      596.51     94.14 o
   6   8   0     1097.40     1061.81    129.75 o
   8   8   0      336.88      324.99     69.44 o
  10   8   0      438.86      520.31    165.89 o
  12   8   0      258.52      231.62    139.27 o
   1   9   0       15.07       32.30     27.55 o
   3   9   0      273.09      279.95     79.67 o
   5   9   0      391.77      400.47     76.53 o
   7   9   0      186.10      202.06     80.57 o
   9   9   0      149.45      165.00     48.95 o
  11   9   0       84.59       51.75     75.27 o
   0  10   0      129.74      117.12     42.75 o
   2  10   0      133.45      145.98     46.42 o
   4  10   0      414.47      692.27    202.07 o
   6  10   0      319.92      325.45    198.84 o
   8  10   0       34.89       49.78     58.62 o
   1  11   0      251.35      370.15     90.88 o
   3  11   0      162.05      413.59    136.21 o
  -5 -11   1       42.49       97.89    105.63 o
  -3 -11   1      240.10      392.28    148.25 o
  -1 -11   1      298.59      747.78    182.55 o
   1 -11   1      187.10       82.56     63.49 o
  -8 -10   1       48.53      100.19     86.43 o
  -6 -10   1       86.08      123.31    122.11 o
  -4 -10   1      264.27      527.35    159.86 o
   0 -10   1      189.01      219.91     92.68 o
   2 -10   1      191.87      272.99     81.03 o
   4 -10   1      131.61       92.06     82.03 o
   8 -10   1      149.95      176.34    103.58 o
 -11  -9   1      414.55      600.73    187.09 o
  -9  -9   1      241.95      321.10    148.15 o
  -7  -9   1      195.56      449.81    135.68 o
  -5  -9   1      332.61      606.65    142.75 o
   1  -9   1       63.17      148.25     61.44 o
   3  -9   1      109.90      486.26    132.72 o
   5  -9   1       31.18       42.33     45.67 o
   7  -9   1       92.38       86.43     37.69 o
   9  -9   1      143.83      152.26     55.78 o
 -14  -8   1      131.37      144.33    110.74 o
 -12  -8   1      377.70      476.42    169.13 o
 -10  -8   1      484.41      614.06    216.76 o
  -8  -8   1      781.49     1047.86    238.78 o
  -6  -8   1     1793.95     3032.12    492.13 o
   4  -8   1      797.91     1741.37    294.44 o
   6  -8   1       77.95       95.60     54.37 o
   8  -8   1       46.77       30.96     51.36 o
  10  -8   1      100.55      153.60     87.91 o
  12  -8   1      200.01      170.51     83.46 o
 -15  -7   1       99.41      102.53     43.26 o
 -13  -7   1       15.54       27.54     28.51 o
 -11  -7   1      134.71      192.63    187.61 o
  -9  -7   1      933.31     1183.73    311.16 o
  -7  -7   1     2537.15     3505.28    614.06 o
   5  -7   1     1595.15     1827.55    331.70 o
   7  -7   1      702.87      826.18    225.07 o
   9  -7   1      252.82      247.81    150.16 o
  11  -7   1      241.32      316.32    171.42 o
  13  -7   1      346.84      302.71    142.37 o
 -16  -6   1       48.95       75.29     39.51 o
 -14  -6   1       41.67       58.92     29.35 o
 -12  -6   1       55.71      152.65     70.11 o
 -10  -6   1       15.06       57.42     45.87 o
  -8  -6   1      654.43      864.85    113.57 o
  -6  -6   1     3874.90     2906.90    446.75 o
  -4  -6   1     2353.18     2374.14    177.68 o
  -2  -6   1     2055.63     2337.21    195.68 o
   0  -6   1     2831.13     3132.94    415.79 o
   2  -6   1     3677.88     3773.06    460.51 o
   4  -6   1     3383.98     3298.19    591.56 o
   6  -6   1     1441.32     1349.85    245.42 o
   8  -6   1      561.47      530.77    105.36 o
  10  -6   1      945.91      925.10    185.83 o
  12  -6   1     1375.78     1527.17    294.90 o
  14  -6   1      235.88      259.89     89.53 o
 -17  -5   1       22.40       39.34     31.98 o
 -15  -5   1       37.46       51.04     32.11 o
 -13  -5   1      433.37      650.42    134.67 o
 -11  -5   1     1131.65     1252.50    143.82 o
  -9  -5   1      586.22      836.58    127.17 o
  -7  -5   1     3183.13     3502.37    236.80 o
  -5  -5   1     4029.62     4839.99    295.10 o
  -3  -5   1     2065.55     1945.52     98.07 o
  -1  -5   1     1904.61     1657.01     90.53 o
   1  -5   1     3469.75     3707.15    294.13 o
   3  -5   1     6440.88     7122.50    472.45 o
   5  -5   1     3100.14     3199.19    228.75 o
   7  -5   1     1009.27      899.06    143.81 o
   9  -5   1      719.24      554.19    122.47 o
  11  -5   1      565.22      577.61    141.04 o
  13  -5   1      289.08      282.93     84.96 o
  15  -5   1      117.61      154.58     76.93 o
 -18  -4   1      111.94       92.36     47.05 o
 -16  -4   1      201.93      224.09     83.36 o
 -14  -4   1      543.62      679.74    174.23 o
 -12  -4   1     2220.24     2357.60    256.45 o
 -10  -4   1     1673.73     2047.83    177.88 o
  -8  -4   1     1664.55     1642.87    102.86 o
  -6  -4   1     1560.86     1719.04     99.25 o
  -4  -4   1     3387.50     3163.49    146.39 o
  -2  -4   1     9836.61    11810.08    624.29 o
   0  -4   1     4395.48     5918.23    323.90 o
   2  -4   1      448.99      408.52     30.71 o
   4  -4   1      774.38      636.40     44.90 o
   6  -4   1     1522.92     1683.80    106.73 o
   8  -4   1     1173.77     1325.57    151.17 o
  10  -4   1      148.82       93.11    122.50 o
  12  -4   1      192.04      172.43     74.49 o
  14  -4   1       49.51       66.40     46.38 o
  16  -4   1       69.82       73.32     53.26 o
 -19  -3   1       85.08       66.37     56.79 o
 -17  -3   1      179.60      200.64     79.29 o
 -15  -3   1      500.41      507.55    110.49 o
 -13  -3   1     2011.34     1816.95    244.76 o
 -11  -3   1     3595.55     3705.40    399.90 o
  -9  -3   1     2792.46     2503.19    185.08 o
  -7  -3   1      401.20      311.70     24.01 o
  -5  -3   1     1881.28     1981.35    108.78 o
  -3  -3   1     3540.87     4104.73    184.39 o
  -1  -3   1     6665.26     7144.66    370.96 o
   1  -3   1      422.42      444.02     22.60 o
   3  -3   1      191.53      170.83     14.24 o
   5  -3   1      298.30      281.71     25.69 o
   7  -3   1     1000.84      967.22     68.60 o
   9  -3   1      922.46      770.17    122.03 o
  11  -3   1      550.78      444.55     94.17 o
  13  -3   1       13.75       10.08     20.48 o
  15  -3   1       12.74       20.24     32.38 o
  17  -3   1       56.57       66.62     36.49 o
 -18  -2   1      158.98      149.30     74.57 o
 -16  -2   1      281.33      301.61     82.37 o
 -14  -2   1      935.07      916.12    148.28 o
 -12  -2   1     2788.59     2563.00    314.37 o
 -10  -2   1     2253.00     1834.70    121.98 o
  -8  -2   1      501.63      524.47     32.17 o
  -6  -2   1     4496.18     3515.54    171.91 o
  -4  -2   1     3629.57     4103.24    196.53 o
  -2  -2   1     4936.76     6122.92    287.39 o
   0  -2   1     2010.56     1624.18     71.31 o
   2  -2   1    16869.83    14253.06    768.63 o
   4  -2   1     3956.94     4000.41    224.47 o
   6  -2   1     2016.20     2152.02    119.39 o
   8  -2   1     1997.38     1980.03    156.82 o
  10  -2   1     1200.03     1141.39    146.88 o
  12  -2   1      715.17      706.69    107.85 o
  14  -2   1       69.65       64.99     49.89 o
  16  -2   1       74.28       62.72     40.89 o
  18  -2   1      109.07       84.25     92.42 o
 -19  -1   1       49.89       52.22     32.93 o
 -17  -1   1      189.59      157.22     70.04 o
 -15  -1   1      628.13      627.44    140.23 o
 -13  -1   1      948.28      947.66    157.20 o
 -11  -1   1     1710.64     1461.08     96.21 o
  -9  -1   1     3044.79     2674.63    139.71 o
  -7  -1   1     4589.69     4939.61    240.28 o
  -5  -1   1     2195.36     2085.57     80.26 o
  -3  -1   1     5336.15     6184.57    288.79 o
  -1  -1   1     3366.10     2202.65     90.78 o
   1  -1   1     8956.32    10608.97    555.17 o
   3  -1   1    73428.89    78995.69   6544.70 o
   5  -1   1    12473.18    11746.44    638.03 o
   7  -1   1     5276.73     5067.55    296.55 o
   9  -1   1     1753.41     1340.99     98.05 o
  11  -1   1      711.31      645.46    101.24 o
  13  -1   1      854.49      779.11    226.62 o
  15  -1   1      200.66      217.67     77.59 o
  17  -1   1       52.62       50.06     42.89 o
 -20   0   1        4.85        3.10     11.84 o
 -18   0   1      296.21      210.21     81.47 o
 -16   0   1      759.99      673.53    153.67 o
 -14   0   1      541.50      542.08    108.85 o
 -12   0   1      351.45      347.77     47.95 o
 -10   0   1      305.93      299.08     23.28 o
  -8   0   1     3802.38     4126.61    211.41 o
  -6   0   1     9857.31    10316.54    527.19 o
  -4   0   1     6583.26     7700.93    349.76 o
  -2   0   1    14652.12    18152.74    920.48 o
   0   0   1    14972.09    15456.19    756.23 o
   2   0   1    40175.75    43691.45   2966.42 o
   4   0   1    22829.89    25373.06   1592.38 o
   6   0   1    10556.73    10061.41    562.60 o
   8   0   1     2501.74     2603.57    166.93 o
  10   0   1     2153.94     1878.02    182.96 o
  12   0   1     1686.39     1635.42    345.48 o
  14   0   1      554.86      469.03    106.51 o
  16   0   1       89.40       59.60     40.95 o
  18   0   1       11.78        5.91     16.31 o
 -19   1   1       49.92       23.96     20.88 o
 -17   1   1      206.32      120.59     48.20 o
 -15   1   1      654.81      450.43    100.38 o
 -13   1   1      993.79      898.91    134.23 o
 -11   1   1     1806.07     1629.70    107.52 o
  -9   1   1     2952.78     2654.26    144.03 o
  -7   1   1     4757.71     5128.46    253.37 o
  -5   1   1     2120.04     2272.81    106.62 o
  -3   1   1     5568.87     6426.03    270.92 o
  -1   1   1     3897.99     2486.13     87.85 o
   1   1   1     8973.19     9493.55    470.42 o
   3   1   1    73207.30    72621.56   5244.71 o
   5   1   1    12359.61    10736.56    611.68 o
   7   1   1     5309.28     5535.95    341.05 o
   9   1   1     1727.91     1552.37    124.24 o
  11   1   1      719.13      654.35     90.93 o
  13   1   1      826.28      637.25    112.70 o
  15   1   1      194.43      153.46     59.51 o
  17   1   1       51.93       28.94     27.13 o
 -18   2   1      164.96       70.06     50.31 o
 -16   2   1      268.80      211.39     71.95 o
 -14   2   1      949.27      678.47    107.76 o
 -12   2   1     2801.59     2822.79    804.59 o
 -10   2   1     2488.89     1998.64    146.11 o
  -8   2   1      487.77      482.16     30.86 o
  -6   2   1     4164.99     3550.48    173.34 o
  -4   2   1     3654.69     3945.76    165.25 o
  -2   2   1     4919.54     6355.81    319.76 o
   0   2   1     2422.00     1894.55     80.97 o
   2   2   1    16549.12    14272.44    823.31 o
   4   2   1     3933.47     3395.02    177.70 o
   6   2   1     2073.23     2050.21    123.45 o
   8   2   1     2126.49     2261.66    162.74 o
  10   2   1     1169.85      938.36    117.21 o
  12   2   1      679.76      557.53     97.38 o
  14   2   1       59.08       49.78     31.76 o
  16   2   1       79.22       40.55     39.73 o
  18   2   1      114.58       38.40     44.21 o
 -19   3   1       85.59       42.39     33.25 o
 -17   3   1      176.64      132.17     49.32 o
 -15   3   1      499.35      387.92     84.66 o
 -13   3   1     2017.27     1698.96    444.26 o
 -11   3   1     3622.83     3169.57    841.53 o
  -9   3   1     2504.38     2022.74    152.95 o
  -7   3   1      443.67      349.11     24.98 o
  -5   3   1     1923.57     1966.16     91.88 o
  -3   3   1     3490.64     3962.93    195.57 o
  -1   3   1     6390.72     7100.25    348.02 o
   1   3   1      537.27      515.62     27.80 o
   3   3   1      252.30      220.31     17.92 o
   5   3   1      356.87      291.58     25.55 o
   7   3   1     1024.35     1061.92     80.71 o
   9   3   1      944.36      706.62    105.58 o
  11   3   1      623.75      614.09     99.73 o
  13   3   1        9.71        5.19     29.56 o
  15   3   1       11.26       13.07     26.30 o
  17   3   1       59.21       34.58     45.32 o
 -18   4   1      122.29       63.15     46.98 o
 -16   4   1      205.02      192.09     78.55 o
 -14   4   1      510.71      591.07    155.70 o
 -12   4   1     2157.51     1906.99    470.02 o
 -10   4   1     1690.05     1564.72    307.12 o
  -8   4   1     1677.76     1533.54     96.17 o
  -6   4   1     1504.37     1650.15     84.29 o
  -4   4   1     3334.60     3331.90    167.94 o
  -2   4   1     9913.49    12172.77    688.29 o
   0   4   1     4744.94     5806.16    281.04 o
   2   4   1      420.16      409.72     30.51 o
   4   4   1      932.43      683.51     46.11 o
   6   4   1     1642.44     1648.75    118.84 o
   8   4   1     1235.31     1138.67    147.87 o
  10   4   1      159.26       92.32     42.60 o
  12   4   1      206.18      154.83     45.95 o
  14   4   1       62.30       66.62     39.63 o
  16   4   1       73.85       47.23     50.52 o
 -17   5   1       24.30       20.15     25.18 o
 -15   5   1       49.43       34.16     28.52 o
 -13   5   1      390.72      379.92    122.59 o
 -11   5   1     1093.57     1015.26    187.01 o
  -9   5   1      607.54      677.07     81.57 o
  -7   5   1     3280.81     3306.50    198.72 o
  -5   5   1     4093.81     4705.36    238.95 o
  -3   5   1     2057.41     2055.38    106.46 o
  -1   5   1     1762.62     1721.89     88.23 o
   1   5   1     3553.72     3672.66    227.17 o
   3   5   1     6558.06     7385.66    449.63 o
   5   5   1     3117.44     2726.10    206.58 o
   7   5   1      980.68      758.40     85.60 o
   9   5   1      699.41      487.08     87.04 o
  11   5   1      564.41      452.68     88.62 o
  13   5   1      298.23      242.04     86.39 o
  15   5   1      120.15      113.74     52.62 o
 -16   6   1       48.19       63.14     53.58 o
 -14   6   1       29.04       13.47     27.37 o
 -12   6   1       51.10       59.48     39.61 o
 -10   6   1        9.05       35.03     27.29 o
  -8   6   1      689.90      723.51    112.85 o
  -6   6   1     3877.01     4531.41    313.78 o
  -4   6   1     2310.90     2371.20    152.06 o
  -2   6   1     2018.01     1974.48    132.30 o
   0   6   1     2767.77     2634.15    171.82 o
   2   6   1     3648.70     3547.40    238.16 o
   4   6   1     3351.48     2668.48    243.31 o
   6   6   1     1433.62     1109.55    125.86 o
   8   6   1      535.94      432.12     64.17 o
  10   6   1      939.67      768.37    122.30 o
  12   6   1     1368.49     1189.14    322.74 o
  14   6   1      228.63      192.62    102.91 o
 -15   7   1      108.16       66.47     99.16 o
 -13   7   1       25.12       27.71     44.03 o
 -11   7   1      116.91      156.26     57.78 o
  -9   7   1      905.68     1068.30    239.59 o
  -7   7   1     2458.41     2701.80    447.01 o
  -5   7   1     1426.58     1596.69    139.47 o
  -3   7   1     1261.05     1406.76    126.21 o
  -1   7   1      513.94      651.48     70.45 o
   1   7   1     1940.22     1943.77    150.67 o
   3   7   1     3387.86     2884.26    224.41 o
   5   7   1     1495.54     1318.55    150.13 o
   7   7   1      668.75      658.19    103.53 o
   9   7   1      274.30      243.19     65.94 o
  11   7   1      249.30      199.59     58.88 o
  13   7   1      356.41      225.93    154.78 o
 -14   8   1      124.27      235.49    190.53 o
 -12   8   1      374.83      417.49    115.83 o
 -10   8   1      507.38      691.37    114.88 o
  -8   8   1      811.46     1179.91    192.08 o
  -6   8   1     1770.31     1836.05    585.56 o
  -4   8   1      980.19     1159.77    105.69 o
  -2   8   1      788.73      861.60     91.93 o
   0   8   1      557.65      687.20     80.60 o
   2   8   1      505.90      632.60     87.33 o
   4   8   1      735.98     1140.48    155.19 o
   6   8   1       79.88       94.94     47.79 o
   8   8   1       58.45       47.69     27.44 o
  10   8   1       92.45      103.79     45.79 o
  12   8   1      190.41      139.66    109.31 o
 -11   9   1      417.96      481.00    151.43 o
  -9   9   1      256.68      288.19    117.38 o
  -7   9   1      193.18      423.15    132.67 o
  -5   9   1      346.23      496.58    143.71 o
  -3   9   1     1285.82     1463.08    154.27 o
  -1   9   1      710.15     1059.21    109.17 o
   1   9   1       63.74       89.14     47.70 o
   3   9   1       89.90      315.62     80.36 o
   5   9   1       24.64       22.78     35.93 o
   7   9   1      100.17       76.11     50.55 o
   9   9   1      151.36      127.99     81.98 o
  -8  10   1       49.40      112.42     75.72 o
  -6  10   1       95.94      171.70     85.18 o
  -4  10   1      277.67      451.86    101.43 o
  -2  10   1      394.96      691.61     93.91 o
   0  10   1      197.25      248.86     58.94 o
   2  10   1      216.95      325.63     76.50 o
   4  10   1      147.94       91.06     36.49 o
   6  10   1      109.98      126.25     49.14 o
   8  10   1      151.30      154.58    142.06 o
  -5  11   1       38.67      100.42     49.54 o
  -3  11   1      233.95      395.15    122.54 o
  -1  11   1      300.04      468.95    172.23 o
   1  11   1      195.45      167.06     87.93 o
   3  11   1      190.72      206.11     69.80 o
  -5 -11   2       48.09      106.11    117.62 o
  -3 -11   2      132.77      215.28    113.94 o
  -1 -11   2      191.07      452.72    116.91 o
 -10 -10   2      300.62      652.80    201.71 o
  -8 -10   2      588.92     1083.93    252.83 o
  -6 -10   2      361.04      689.73    231.76 o
  -4 -10   2      119.31      399.26    114.71 o
 -11  -9   2      342.94      622.37    270.60 o
  -9  -9   2      649.29      939.65    336.53 o
  -7  -9   2      528.24      714.43    171.56 o
   5  -9   2       58.65       61.73     54.51 o
   7  -9   2       61.04       62.35     34.15 o
   9  -9   2       19.00        8.78     23.52 o
 -14  -8   2      229.20      301.85    184.46 o
 -12  -8   2      318.66      558.40    206.15 o
 -10  -8   2      425.08      547.51    203.48 o
  -8  -8   2      821.59     1119.47    221.01 o
   2  -8   2      361.51      460.08    124.22 o
   4  -8   2      276.26      299.19     68.81 o
   6  -8   2      264.86      238.45    104.87 o
   8  -8   2      182.37      188.33    122.31 o
  10  -8   2       70.36       89.57     44.65 o
 -15  -7   2      122.55      183.67     57.43 o
 -13  -7   2      107.85      165.98     76.51 o
 -11  -7   2      128.19      133.15    202.19 o
  -9  -7   2      301.57      373.99    164.83 o
   1  -7   2      656.16      616.89     82.70 o
   3  -7   2      549.12      522.66    140.65 o
   5  -7   2     1039.84     1012.12    253.64 o
   7  -7   2     1048.05     1008.64    291.67 o
   9  -7   2       70.33       42.52     89.24 o
  11  -7   2        3.42        2.15     32.30 o
  13  -7   2      140.17      139.16     71.41 o
 -16  -6   2       59.35      107.62     36.25 o
 -14  -6   2      200.65      298.87     82.39 o
 -12  -6   2      300.37      355.40     72.54 o
 -10  -6   2      518.34      671.46    113.40 o
  -8  -6   2      125.53      183.59     43.26 o
  -6  -6   2     1104.03     1039.07    101.14 o
  -4  -6   2     2517.81     2649.50    192.93 o
  -2  -6   2     3347.38     4181.06    454.47 o
   0  -6   2     1205.03     1485.51    179.68 o
   2  -6   2      674.77      895.96    117.34 o
   4  -6   2     1473.96     1550.03    295.54 o
   6  -6   2     2164.35     1752.88    357.55 o
   8  -6   2      948.98      713.20    145.26 o
  10  -6   2      687.12      627.89    142.57 o
  12  -6   2       78.40       60.35     43.73 o
  14  -6   2       73.55       74.31     44.60 o
 -17  -5   2       71.58      141.92     55.99 o
 -15  -5   2      321.04      356.89     91.53 o
 -13  -5   2      305.79      372.07     75.78 o
 -11  -5   2      443.33      658.81    111.25 o
  -9  -5   2     1771.81     1919.63    368.74 o
  -7  -5   2     1100.86     1071.69     75.41 o
  -5  -5   2     2232.19     2414.85    159.04 o
  -3  -5   2     2524.62     2895.63    183.31 o
  -1  -5   2     3102.31     2976.96    190.01 o
   1  -5   2     4831.64     4457.09    392.92 o
   3  -5   2     2812.63     2654.73    174.08 o
   5  -5   2     1456.81     1304.30    187.01 o
   7  -5   2     1110.05     1039.67    203.31 o
   9  -5   2      567.97      492.06    114.46 o
  11  -5   2      135.31      115.44     52.83 o
  13  -5   2      248.75      270.26     99.53 o
  15  -5   2      145.32      134.87     54.58 o
 -18  -4   2      451.85      610.85    190.79 o
 -16  -4   2      536.95      668.55    168.98 o
 -14  -4   2      441.19      479.13     80.85 o
 -12  -4   2      916.14     1351.52    140.67 o
 -10  -4   2     4092.40     4211.62    689.54 o
  -8  -4   2     9720.06     9625.28    633.16 o
  -6  -4   2     2175.76     2010.05    120.14 o
  -4  -4   2     1796.59     1924.57     95.58 o
  -2  -4   2     5303.31     5122.44    267.30 o
   0  -4   2     4468.40     4251.53    261.95 o
   2  -4   2     3410.98     2973.56    174.39 o
   4  -4   2      838.58      864.79     56.52 o
   6  -4   2      852.35      822.54     97.49 o
   8  -4   2      404.58      367.98    101.80 o
  10  -4   2      424.50      422.36    117.09 o
  12  -4   2      185.21      160.03     71.89 o
  14  -4   2      159.66      153.96     77.25 o
  16  -4   2       27.55       25.45     36.20 o
 -19  -3   2      318.50      350.71    161.57 o
 -17  -3   2      732.91      891.76    185.60 o
 -15  -3   2      800.71      752.03    100.99 o
 -13  -3   2      725.67      825.00    116.22 o
 -11  -3   2     3912.78     3541.19    770.67 o
  -9  -3   2    13640.03    15372.38   1058.22 o
  -7  -3   2     5468.51     6582.24    347.60 o
  -5  -3   2     5696.80     5764.52    295.86 o
  -3  -3   2     2745.60     2823.14    140.22 o
  -1  -3   2     6405.93     7258.77    444.61 o
   1  -3   2    12977.95    16304.22   1083.29 o
   3  -3   2     2785.44     3036.00    150.03 o
   5  -3   2      844.12      761.60     57.50 o
   7  -3   2      123.21      111.17     19.93 o
   9  -3   2      579.63      578.44    171.97 o
  11  -3   2      478.98      421.95    149.51 o
  13  -3   2      175.55      212.39     94.03 o
  15  -3   2       24.48       21.49     36.00 o
 -20  -2   2       85.57       60.71     44.01 o
 -18  -2   2      337.27      417.95    139.27 o
 -16  -2   2      129.45      123.81     44.10 o
 -14  -2   2      892.90      853.67    141.21 o
 -12  -2   2     2367.42     2319.97    203.19 o
 -10  -2   2     6302.68     6286.99    428.28 o
  -8  -2   2    10808.90    12390.97    707.47 o
  -6  -2   2     7552.28     8390.36    440.72 o
  -4  -2   2     5526.97     5518.76    294.43 o
  -2  -2   2     8362.98     7473.78    402.62 o
   0  -2   2     9922.58    12848.28    711.41 o
   2  -2   2     2633.94     2513.67    130.01 o
   4  -2   2     5305.46     5619.69    336.30 o
   6  -2   2     4570.18     3502.21    214.85 o
   8  -2   2     1247.79     1034.09    119.02 o
  10  -2   2     1109.86     1029.92    217.28 o
  12  -2   2      319.72      300.89     94.71 o
  14  -2   2       86.61       84.20     49.97 o
  16  -2   2       81.71       77.48     55.90 o
 -19  -1   2       62.10       64.72     41.30 o
 -17  -1   2      202.14      188.19     69.50 o
 -15  -1   2      792.61      828.57    173.04 o
 -13  -1   2      876.52      833.10    187.14 o
 -11  -1   2     1915.50     2143.30    132.54 o
  -9  -1   2     4583.15     4375.89    248.48 o
  -7  -1   2     2109.59     1770.10     77.56 o
  -5  -1   2     1945.02     1546.47     65.94 o
  -3  -1   2     2570.45     2716.44    127.76 o
  -1  -1   2     1031.81     1139.44     52.18 o
   1  -1   2    17664.10    19757.12   1258.32 o
   3  -1   2     2497.21     2410.34    129.95 o
   5  -1   2     4934.04     4584.23    271.25 o
   7  -1   2     5186.28     4669.20    325.34 o
   9  -1   2     1566.46     1499.75    177.28 o
  11  -1   2      535.32      491.14    117.27 o
  13  -1   2      329.35      344.75    119.78 o
  15  -1   2      273.63      216.27    110.69 o
  17  -1   2       76.34       43.45     31.89 o
 -20   0   2        1.55        0.81     14.96 o
 -18   0   2      282.24      305.50     99.45 o
 -16   0   2       14.93       11.69     24.04 o
 -14   0   2      571.85      515.60     71.89 o
 -12   0   2      903.06     1055.97    116.72 o
 -10   0   2      598.48      743.58     54.54 o
  -8   0   2      136.76      159.39     14.48 o
  -6   0   2     1550.10     1672.32     76.70 o
  -4   0   2     3761.99     4029.29    181.88 o
  -2   0   2     9477.59    11764.45    568.36 o
   0   0   2      807.40      813.90     41.24 o
   2   0   2    37236.63    47835.66   3149.88 o
   4   0   2     7187.21     7514.52    365.21 o
   6   0   2    13807.64    14732.67   1160.01 o
   8   0   2     3813.06     3902.49    294.61 o
  10   0   2     1126.86     1082.97    131.80 o
  12   0   2      394.84      449.48    119.97 o
  14   0   2      269.64      241.37     69.32 o
  16   0   2      180.66      124.42     50.10 o
 -19   1   2       79.05       45.28     59.95 o
 -17   1   2      231.51      171.05     49.24 o
 -15   1   2      788.19      858.15    161.35 o
 -13   1   2      858.11      771.92    132.33 o
 -11   1   2     1926.25     2015.67    136.83 o
  -9   1   2     4680.89     4715.69    240.82 o
  -7   1   2     2249.08     1937.05     90.95 o
  -5   1   2     1731.33     1428.81     68.49 o
  -3   1   2     2519.55     2857.97    140.53 o
  -1   1   2     1081.71     1150.08     59.33 o
   1   1   2    17210.62    17450.10    842.99 o
   3   1   2     2271.56     2071.46     96.39 o
   5   1   2     4750.15     3866.30    387.53 o
   7   1   2     5089.65     4772.86    345.96 o
   9   1   2     1526.28     1518.64    183.40 o
  11   1   2      541.98      472.96     90.89 o
  13   1   2      323.94      280.00     81.32 o
  15   1   2      265.97      175.97     72.41 o
  17   1   2       70.15       16.74     49.39 o
 -20   2   2       88.45       41.11     37.93 o
 -18   2   2      323.93      174.41     64.70 o
 -16   2   2      134.28       71.65     47.86 o
 -14   2   2      902.53      727.43    134.17 o
 -12   2   2     2357.41     2003.41    324.53 o
 -10   2   2     6456.68     6204.63    507.99 o
  -8   2   2    11003.80    12456.67    683.51 o
  -6   2   2     7262.64     7734.18    367.14 o
  -4   2   2     5358.35     5611.83    251.73 o
  -2   2   2     8032.44     6951.63    296.83 o
   0   2   2     9918.85    11822.04    706.97 o
   2   2   2     3026.99     2458.40    115.04 o
   4   2   2     5276.82     5031.69    294.44 o
   6   2   2     4420.08     3394.19    243.02 o
   8   2   2     1216.48      973.59    115.82 o
  10   2   2     1087.38      898.53    137.11 o
  12   2   2      313.54      239.49     63.32 o
  14   2   2       94.92       57.84     36.65 o
  16   2   2       76.59       29.79     36.40 o
 -19   3   2      312.20      244.14    116.05 o
 -17   3   2      717.79      472.15    150.10 o
 -15   3   2      793.15      521.11    205.21 o
 -13   3   2      736.56      640.95    226.04 o
 -11   3   2     3812.50     3445.83    455.58 o
  -9   3   2    13581.39    13840.67    938.95 o
  -7   3   2     5484.19     6697.89    339.36 o
  -5   3   2     5773.84     5685.07    244.84 o
  -3   3   2     2746.89     2961.77    136.82 o
  -1   3   2     6275.02     6248.90    327.71 o
   1   3   2    12996.82    12563.57    730.36 o
   3   3   2     3028.31     3099.31    181.90 o
   5   3   2      783.09      637.68     51.61 o
   7   3   2      116.34      103.71     18.72 o
   9   3   2      610.98      443.09     81.43 o
  11   3   2      510.76      402.28     87.49 o
  13   3   2      173.29      141.93     65.27 o
  15   3   2       22.01       14.69     31.28 o
 -18   4   2      454.71      472.99    146.81 o
 -16   4   2      545.60      533.32    171.68 o
 -14   4   2      443.28      360.76    123.34 o
 -12   4   2      907.78      796.25    270.35 o
 -10   4   2     3994.65     3339.39    454.33 o
  -8   4   2     9698.75     9126.36    624.96 o
  -6   4   2     2066.51     1969.78     97.36 o
  -4   4   2     1817.65     1960.68     94.82 o
  -2   4   2     5359.68     5347.83    299.73 o
   0   4   2     4381.64     3621.54    195.01 o
   2   4   2     3248.60     2470.99    176.03 o
   4   4   2      879.17      749.39     70.31 o
   6   4   2      898.05      830.96     70.64 o
   8   4   2      450.13      377.46     54.94 o
  10   4   2      437.48      404.75     75.65 o
  12   4   2      185.20      163.88     64.52 o
  14   4   2      169.83      141.86     69.90 o
  16   4   2       29.46       16.31     22.72 o
 -17   5   2       69.98       82.98     58.26 o
 -15   5   2      346.87      301.87     81.62 o
 -13   5   2      327.74      300.73    145.14 o
 -11   5   2      413.36      431.94     81.21 o
  -9   5   2     1766.54     1708.92    272.51 o
  -7   5   2      923.57      901.04     69.68 o
  -5   5   2     2278.76     2386.78    136.27 o
  -3   5   2     2579.66     3005.42    165.69 o
  -1   5   2     3009.25     3296.09    231.17 o
   1   5   2     4771.44     3964.28    281.82 o
   3   5   2     2813.63     2162.13    149.92 o
   5   5   2     1442.42     1219.99    114.89 o
   7   5   2     1154.74     1253.03    130.65 o
   9   5   2      563.51      489.84     76.01 o
  11   5   2      122.50      100.62     48.85 o
  13   5   2      258.50      259.28     95.35 o
  15   5   2      148.42       75.64     53.07 o
 -16   6   2       63.55       48.80     52.77 o
 -14   6   2      215.99      153.82     90.01 o
 -12   6   2      359.88      391.89     79.39 o
 -10   6   2      495.20      481.92     78.11 o
  -8   6   2      104.09      135.34     48.66 o
  -6   6   2     1145.54     1220.83     81.13 o
  -4   6   2     2504.86     2635.21    167.99 o
  -2   6   2     3400.72     3840.03    267.68 o
   0   6   2     1236.35     1218.20     98.72 o
   2   6   2      680.88      555.22     68.36 o
   4   6   2     1502.79     1227.32    120.29 o
   6   6   2     2151.29     1842.25    283.84 o
   8   6   2      914.93      770.58    110.32 o
  10   6   2      687.43      641.97    132.52 o
  12   6   2       76.25       63.33     52.93 o
  14   6   2       74.74       51.20     45.26 o
 -15   7   2      132.71      203.00    123.98 o
 -13   7   2      113.50      190.72     81.65 o
 -11   7   2      117.51      188.65     71.90 o
  -9   7   2      307.76      386.81     82.07 o
  -7   7   2      456.76      429.45     69.13 o
  -5   7   2     1545.60     1993.90    168.04 o
  -3   7   2     2886.36     3107.90    227.75 o
  -1   7   2     1220.41     1186.97     99.86 o
   1   7   2      703.40      591.54     68.61 o
   3   7   2      555.24      433.86     92.00 o
   5   7   2     1017.08      834.22    115.03 o
   7   7   2     1031.58      834.80    148.37 o
   9   7   2       74.75       67.94     36.06 o
  11   7   2        6.50        3.32     14.16 o
  13   7   2      140.07       63.55     39.44 o
 -14   8   2      217.02      429.07    206.72 o
 -12   8   2      333.84      541.47    131.63 o
 -10   8   2      469.11      635.57    128.39 o
  -8   8   2      836.78      946.75    152.14 o
  -6   8   2      810.38     1177.07    173.45 o
  -4   8   2      631.43      849.99    110.28 o
  -2   8   2      853.19      890.65    121.44 o
   0   8   2     1235.92     1097.59    132.83 o
   2   8   2      399.94      421.21     63.15 o
   4   8   2      278.92      270.12     71.88 o
   6   8   2      236.80      243.04     49.46 o
   8   8   2      149.95      156.78     60.76 o
  10   8   2       61.65       50.58     31.98 o
 -11   9   2      328.91      308.79    113.92 o
  -9   9   2      636.99      933.34    182.17 o
  -7   9   2      535.91      700.91    146.81 o
  -5   9   2      696.40      850.35    139.23 o
  -3   9   2      652.55     1062.28    141.65 o
  -1   9   2      525.02      573.52     84.86 o
   1   9   2      843.29      764.71    111.95 o
   3   9   2      248.73      205.49     72.74 o
   5   9   2       47.32       91.86     34.45 o
   7   9   2       51.28       54.28     31.64 o
   9   9   2       17.82        5.20     13.31 o
 -10  10   2      279.34      349.10    178.35 o
  -8  10   2      566.08      780.08    159.81 o
  -6  10   2      362.66      477.32    143.04 o
  -4  10   2      112.65      204.10     76.06 o
  -2  10   2      243.44      406.88     84.57 o
   0  10   2      848.56     1080.04    147.74 o
   2  10   2      534.49      463.66     95.75 o
   4  10   2      258.36      244.51     76.23 o
   6  10   2       29.71       18.01     19.51 o
  -5  11   2       50.02       61.10     40.13 o
  -3  11   2      143.12       85.23     49.07 o
  -1  11   2      188.46      223.63     80.57 o
   1  11   2      240.04      433.39    102.90 o
  -3 -11   3      146.76      461.80    193.01 o
 -10 -10   3      144.99      508.38    171.80 o
  -8 -10   3      395.22      756.29    274.90 o
  -6 -10   3      820.09     1650.07    377.33 o
 -13  -9   3      130.76      293.72    103.91 o
 -11  -9   3      221.96      461.18    182.65 o
  -9  -9   3      308.90      660.83    199.37 o
  -7  -9   3      873.05     1728.28    322.29 o
   5  -9   3      323.17      233.43    108.64 o
   7  -9   3      197.42      230.52    124.41 o
 -14  -8   3      214.85      366.58    164.73 o
 -12  -8   3      242.96      427.78    188.86 o
 -10  -8   3      261.73      418.70    165.59 o
  -8  -8   3      327.91      564.42    152.98 o
   2  -8   3      526.38      454.25    131.48 o
   4  -8   3      581.55      501.83    158.23 o
   6  -8   3      182.00      241.55    107.64 o
   8  -8   3      176.59      221.68    112.46 o
  10  -8   3      110.59      100.46     62.73 o
 -15  -7   3      132.93      180.34     73.29 o
 -13  -7   3      152.36      347.03    105.08 o
 -11  -7   3      911.45      871.64    222.49 o
  -9  -7   3      766.03     1352.95    327.69 o
   1  -7   3     1133.99     1031.66    202.28 o
   3  -7   3      540.22      506.23    107.88 o
   5  -7   3      192.87       84.66     70.37 o
   7  -7   3      293.74      133.77    123.45 o
   9  -7   3      154.09      130.97     61.73 o
  11  -7   3      108.40       89.59     74.52 o
 -18  -6   3      107.99      174.30     71.88 o
 -16  -6   3       46.96       63.75     43.42 o
 -14  -6   3      154.13      198.01     45.63 o
 -12  -6   3      723.80     1079.88    184.19 o
 -10  -6   3      448.99      470.57     71.22 o
  -8  -6   3      220.76      321.86     80.36 o
  -6  -6   3      352.41      342.50     82.41 o
  -2  -6   3     1021.31     1140.45    190.43 o
   0  -6   3     1266.72     1721.16    275.47 o
   2  -6   3      586.35      518.70    106.40 o
   4  -6   3      364.54      263.77    108.40 o
   6  -6   3      320.76      244.90    131.72 o
   8  -6   3      480.27      278.14     95.72 o
  10  -6   3      361.13      224.24     97.09 o
  12  -6   3       38.54       29.22     33.29 o
 -19  -5   3       52.12      101.53     58.87 o
 -17  -5   3      217.95      250.64     95.24 o
 -15  -5   3      611.03      914.06    145.64 o
 -13  -5   3      879.76     1015.14    242.76 o
 -11  -5   3      947.50     1326.91    196.25 o
  -9  -5   3      196.69      411.30     67.70 o
  -7  -5   3     1945.82     2243.73    230.70 o
  -5  -5   3     3601.63     2896.59    264.22 o
  -3  -5   3      676.20      684.54     47.20 o
  -1  -5   3     2368.12     2399.69    146.58 o
   1  -5   3     2726.66     2795.92    204.39 o
   3  -5   3     1856.86     1479.40    149.07 o
   5  -5   3      665.64      596.53    113.90 o
   7  -5   3      432.57      355.98    117.59 o
   9  -5   3      502.47      399.98    122.98 o
  11  -5   3      193.17      173.89     72.04 o
  13  -5   3      126.44       97.85     41.52 o
 -18  -4   3      193.89      272.33     94.45 o
 -16  -4   3      973.27     1340.23    210.48 o
 -14  -4   3      912.09     1236.67    146.91 o
 -12  -4   3     1421.65     2057.84    256.15 o
 -10  -4   3     1148.59     1492.20    164.94 o
  -8  -4   3     3555.48     3962.20    300.13 o
  -6  -4   3     9836.97     9523.02    557.06 o
  -4  -4   3     5513.71     4659.51    267.84 o
  -2  -4   3     3056.54     2631.08    140.19 o
   0  -4   3     1326.31     1253.33     83.65 o
   2  -4   3     4446.07     3836.33    244.06 o
   4  -4   3     3899.08     3903.15    270.23 o
   6  -4   3     2097.43     1990.16    330.03 o
   8  -4   3      366.56      352.83    102.10 o
  10  -4   3      159.72      151.70     81.80 o
  12  -4   3      270.56      294.24    137.31 o
  14  -4   3       88.10       61.87     48.18 o
 -19  -3   3      144.06      166.04     60.23 o
 -17  -3   3      561.94      554.55    158.61 o
 -15  -3   3     1514.49     1773.73    268.85 o
 -13  -3   3     1535.49     1665.57    220.15 o
 -11  -3   3     1572.24     1811.34    197.94 o
  -9  -3   3     2725.12     2897.99    164.33 o
  -7  -3   3    20361.48    24144.89   1520.43 o
  -5  -3   3    23447.88    28326.76   2041.40 o
  -3  -3   3     9412.03    10204.56    615.72 o
  -1  -3   3     5835.87     6126.27    330.79 o
   1  -3   3     3194.61     3285.20    164.84 o
   3  -3   3     8192.13     7721.17    483.11 o
   5  -3   3     2954.89     3294.51    217.21 o
   7  -3   3     1182.10      962.50    196.45 o
   9  -3   3      249.36      155.23     77.93 o
  11  -3   3      124.08      136.54     77.08 o
  13  -3   3      221.34      194.87     80.29 o
  15  -3   3       55.10       40.52     34.27 o
 -20  -2   3      163.80      202.14     88.95 o
 -18  -2   3       95.63       81.00     48.05 o
 -16  -2   3      493.04      477.95    113.68 o
 -14  -2   3     1346.46     1436.62    283.37 o
 -12  -2   3     1751.41     1801.46    216.66 o
 -10  -2   3     2084.36     2098.83    112.43 o
  -8  -2   3    11188.03    10887.31    692.97 o
  -6  -2   3    26346.75    32445.25   2119.29 o
  -4  -2   3    13860.39    17682.82   1213.46 o
  -2  -2   3     5715.04     6313.25    307.81 o
   0  -2   3     5199.53     5151.21    265.94 o
   2  -2   3     4485.53     4764.12    242.89 o
   4  -2   3     3168.37     3512.60    212.48 o
   6  -2   3      799.57      769.75    107.28 o
   8  -2   3      996.68     1067.10    184.55 o
  10  -2   3      695.93      736.86    158.02 o
  12  -2   3      124.15      108.82     56.06 o
  14  -2   3       76.84       38.41     35.58 o
 -21  -1   3      160.63      178.70     81.17 o
 -19  -1   3       31.84       38.78     29.20 o
 -17  -1   3       99.10      144.72     72.24 o
 -15  -1   3      350.03      439.63    131.72 o
 -13  -1   3      416.48      487.01     66.49 o
 -11  -1   3     1842.36     1759.17    163.39 o
  -9  -1   3     1361.04     1196.64     58.05 o
  -7  -1   3     5656.45     6054.65    295.41 o
  -5  -1   3     1818.86     1771.59     83.72 o
  -3  -1   3     5168.38     6039.00    325.46 o
  -1  -1   3     3187.41     2655.58    122.52 o
   1  -1   3     4490.62     5246.35    289.21 o
   3  -1   3     1159.84     1319.27     75.30 o
   5  -1   3     2052.91     2044.80    139.07 o
   7  -1   3      722.04      735.95     77.61 o
   9  -1   3     1058.47     1016.50    216.34 o
  11  -1   3      517.04      427.40    143.72 o
  13  -1   3      255.50      198.71     70.18 o
  15  -1   3       48.89       49.41     32.37 o
 -20   0   3      380.07      262.11    115.95 o
 -18   0   3      136.96      107.46     71.27 o
 -16   0   3       68.36       56.21     24.35 o
 -14   0   3       85.11      109.33     31.17 o
 -12   0   3      381.97      378.77     29.80 o
 -10   0   3     1470.29     1708.66     87.55 o
  -8   0   3     2000.59     2228.59    105.15 o
  -6   0   3       27.01       29.69      7.49 o
  -4   0   3      133.58      166.76     17.20 o
  -2   0   3     1040.69      946.26     41.32 o
   0   0   3       47.17       59.60     11.90 o
   2   0   3     1657.94     1900.74     83.88 o
   4   0   3      348.66      460.70     31.69 o
   6   0   3      152.77      155.15     19.02 o
   8   0   3     1010.21     1070.43    124.10 o
  10   0   3     1064.22     1119.51    235.73 o
  12   0   3      253.77      237.85     72.60 o
  14   0   3       77.66       58.02     40.81 o
  16   0   3       36.90       20.46     23.94 o
 -21   1   3      153.47       97.80    104.20 o
 -19   1   3       29.17       19.64     92.49 o
 -17   1   3      122.01       95.30     46.27 o
 -15   1   3      323.66      324.64     54.71 o
 -13   1   3      380.26      344.28     52.49 o
 -11   1   3     1772.71     1821.17    109.74 o
  -9   1   3     1311.78     1179.91     55.79 o
  -7   1   3     5919.49     6534.37    328.38 o
  -5   1   3     1817.40     1580.42    104.27 o
  -3   1   3     5159.95     5772.69    278.41 o
  -1   1   3     2984.02     2734.25    141.50 o
   1   1   3     4242.30     4299.30    183.00 o
   3   1   3     1099.25     1223.08     57.36 o
   5   1   3     2274.18     1965.28    154.64 o
   7   1   3      713.14      792.38     86.30 o
   9   1   3     1010.46      827.19    115.69 o
  11   1   3      507.97      439.73     97.56 o
  13   1   3      248.59      168.96     61.52 o
  15   1   3       48.74       17.44     42.15 o
 -20   2   3      151.41       86.39     69.40 o
 -18   2   3       79.89       66.75     67.46 o
 -16   2   3      486.10      469.84    107.68 o
 -14   2   3     1395.23     1729.20    268.14 o
 -12   2   3     1728.59     2094.98    184.99 o
 -10   2   3     2130.73     1993.24    109.63 o
  -8   2   3    10725.31     9895.67    640.30 o
  -6   2   3    26433.29    32514.14   1926.17 o
  -4   2   3    14100.93    16816.98    886.88 o
  -2   2   3     5585.27     5549.71    314.51 o
   0   2   3     5141.46     4623.83    240.48 o
   2   2   3     4400.97     4577.01    230.04 o
   4   2   3     3211.49     3031.87    312.03 o
   6   2   3      775.16      768.49     63.78 o
   8   2   3      937.45      844.74    103.99 o
  10   2   3      651.51      586.78     95.08 o
  12   2   3      127.55       93.33     31.81 o
  14   2   3       79.10       31.62     51.42 o
 -19   3   3      130.43      118.85     54.54 o
 -17   3   3      569.66      553.43    208.37 o
 -15   3   3     1490.27     1772.87    644.54 o
 -13   3   3     1522.97     1636.17    282.81 o
 -11   3   3     1538.77     1454.72    141.31 o
  -9   3   3     2700.97     2842.06    185.05 o
  -7   3   3    20877.88    24109.95   1423.45 o
  -5   3   3    23182.40    26199.44   1506.24 o
  -3   3   3     9282.16     9232.70    496.52 o
  -1   3   3     5835.68     5279.72    340.92 o
   1   3   3     3368.02     2838.29    144.37 o
   3   3   3     8001.27     6927.63    459.39 o
   5   3   3     2925.23     2937.88    218.31 o
   7   3   3     1163.71     1020.46    118.92 o
   9   3   3      241.26      226.25     51.15 o
  11   3   3      119.45      119.47     57.43 o
  13   3   3      205.71      137.92     93.26 o
  15   3   3       55.09       41.75     33.25 o
 -18   4   3      201.32      180.20     77.80 o
 -16   4   3      931.52     1059.32    584.37 o
 -14   4   3      898.83      955.42    341.74 o
 -12   4   3     1446.02     1427.49    222.49 o
 -10   4   3     1197.58      984.83    140.34 o
  -8   4   3     3343.03     3571.18    247.16 o
  -6   4   3     9820.97     8911.63    514.35 o
  -4   4   3     5486.09     4892.43    288.07 o
  -2   4   3     3080.74     2743.51    155.71 o
   0   4   3     1278.41      988.57     74.74 o
   2   4   3     4281.91     3159.11    229.53 o
   4   4   3     3965.32     3665.75    283.82 o
   6   4   3     2124.57     2303.19    227.75 o
   8   4   3      355.74      348.04     63.99 o
  10   4   3      160.05      160.03     57.18 o
  12   4   3      276.53      301.04     80.10 o
  14   4   3       87.68       54.14     39.96 o
 -19   5   3       54.29       48.35     53.08 o
 -17   5   3      222.48      209.81    108.78 o
 -15   5   3      606.91      627.78    419.80 o
 -13   5   3      854.36      794.82    399.31 o
 -11   5   3     1001.39     1242.45    140.66 o
  -9   5   3      232.46      379.26     63.00 o
  -7   5   3     1816.60     2020.56    132.58 o
  -5   5   3     3383.80     2770.29    176.20 o
  -3   5   3      604.98      604.71     60.55 o
  -1   5   3     2380.83     2240.81    186.58 o
   1   5   3     2814.70     2396.61    183.78 o
   3   5   3     1795.63     1242.77    159.80 o
   5   5   3      629.45      549.24     72.17 o
   7   5   3      449.79      411.91     80.34 o
   9   5   3      515.38      560.77    119.50 o
  11   5   3      199.84      192.27     63.70 o
  13   5   3      130.75       90.91     61.18 o
 -18   6   3      111.12      168.07    115.19 o
 -16   6   3       44.67       91.49     72.09 o
 -14   6   3      173.58      191.77     68.51 o
 -12   6   3      772.30     1023.88    137.55 o
 -10   6   3      473.15      447.29     73.42 o
  -8   6   3      232.14      342.79     50.96 o
  -6   6   3      336.32      341.64     34.34 o
  -4   6   3       90.22      129.53     33.99 o
  -2   6   3     1111.74     1228.74    114.79 o
   0   6   3     1333.30     1302.83    128.51 o
   2   6   3      616.31      531.04     56.18 o
   4   6   3      373.09      309.87     52.85 o
   6   6   3      326.84      323.29     61.38 o
   8   6   3      476.86      415.78     74.81 o
  10   6   3      366.40      332.21     86.70 o
  12   6   3       37.24       27.96     25.46 o
 -15   7   3      146.92      204.38     80.93 o
 -13   7   3      155.26      188.28     59.00 o
 -11   7   3      926.45     1077.51    135.25 o
  -9   7   3      858.04     1165.86    132.03 o
  -7   7   3      868.50      728.47     80.18 o
  -5   7   3     1048.40     1356.87    131.09 o
  -3   7   3      727.31      696.04     83.48 o
  -1   7   3      998.02     1009.41    106.52 o
   1   7   3     1170.00      881.41     95.64 o
   3   7   3      584.11      521.94     77.92 o
   5   7   3      216.92      234.04     44.18 o
   7   7   3      312.23      310.42     58.08 o
   9   7   3      154.15      108.11     41.95 o
  11   7   3       96.11       60.53     38.36 o
 -14   8   3      224.96      180.58    135.97 o
 -12   8   3      256.20      379.76     80.78 o
 -10   8   3      266.54      364.30     71.85 o
  -8   8   3      331.29      408.62    104.44 o
  -6   8   3      469.28      539.59     91.18 o
  -4   8   3      559.12      752.38     97.43 o
  -2   8   3      831.67      790.54    100.25 o
   0   8   3      682.68      582.23     86.72 o
   2   8   3      552.13      549.09     83.30 o
   4   8   3      597.74      508.07     88.71 o
   6   8   3      195.27      172.53     47.95 o
   8   8   3      163.10      138.05     45.73 o
  10   8   3      102.45       48.00     43.38 o
 -13   9   3      126.95       39.94     68.99 o
 -11   9   3      203.67      332.18    118.67 o
  -9   9   3      287.33      521.61    124.26 o
  -7   9   3      841.84      920.78    196.36 o
  -5   9   3     1118.01     1102.61    267.90 o
  -3   9   3      726.18      963.40    150.84 o
  -1   9   3      309.28      387.74     84.65 o
   1   9   3      541.20      586.65     97.95 o
   3   9   3      663.38      547.36    115.03 o
   5   9   3      330.68      257.30     61.19 o
   7   9   3      198.95      160.00     54.06 o
 -10  10   3      132.94      269.02    118.20 o
  -8  10   3      382.69      425.92    100.71 o
  -6  10   3      796.12      826.32    224.50 o
  -4  10   3      589.96      886.71    160.11 o
  -2  10   3      356.82      577.35    103.14 o
   0  10   3      207.75      262.56     89.71 o
   2  10   3      355.45      428.70    109.07 o
   4  10   3      401.21      441.64    167.79 o
  -3  11   3      149.59      104.63     68.75 o
  -8 -10   4      121.04      181.45    114.18 o
  -6 -10   4       85.64      265.92    111.13 o
 -13  -9   4      213.12      563.80    213.60 o
 -11  -9   4      287.23      545.17    262.38 o
  -9  -9   4      187.75      370.83    202.09 o
  -7  -9   4      343.10      759.39    190.77 o
   3  -9   4      157.03      120.92     61.58 o
   5  -9   4      267.81      266.30    141.56 o
 -14  -8   4      144.98      304.43    122.21 o
 -12  -8   4      307.18      446.89    320.72 o
 -10  -8   4      290.69      454.11    241.60 o
  -8  -8   4      878.24     1004.67    246.95 o
   2  -8   4      316.74      284.88    117.15 o
   4  -8   4      423.32      362.04    104.10 o
   6  -8   4      252.27      258.61     97.65 o
   8  -8   4      162.62      107.78    117.36 o
 -17  -7   4      302.90      371.59    171.32 o
 -15  -7   4      305.12      463.33    108.66 o
 -13  -7   4      216.29      236.34    127.34 o
 -11  -7   4      595.93      764.25    129.91 o
  -9  -7   4      775.90     1246.75    266.92 o
  -1  -7   4      234.51      152.83     55.90 o
   1  -7   4      448.23      586.06    150.73 o
   3  -7   4      410.50      431.99    102.34 o
   5  -7   4      234.95      285.51    120.68 o
   7  -7   4      106.74      141.27    110.50 o
   9  -7   4       25.26       10.97     60.09 o
 -18  -6   4      343.71      142.66     94.07 o
 -16  -6   4      391.00      513.80    125.47 o
 -14  -6   4      400.05      627.13    100.14 o
 -12  -6   4      381.68      625.53    104.08 o
 -10  -6   4     1454.53     1858.35    258.66 o
  -8  -6   4     4412.51     5208.10    913.66 o
  -6  -6   4      297.61      266.73     61.53 o
  -4  -6   4       29.86       35.07     33.35 o
  -2  -6   4       47.88       49.83     30.34 o
   0  -6   4       15.32       21.31     36.69 o
   2  -6   4      434.07      601.49    122.07 o
   4  -6   4      390.27      445.98    110.55 o
   6  -6   4       83.14      120.25     63.45 o
   8  -6   4       17.27       33.87     58.43 o
  10  -6   4       67.89       33.57     51.04 o
 -19  -5   4      154.49       70.30     74.37 o
 -17  -5   4      329.80      452.20    174.77 o
 -15  -5   4      672.89     1078.18    165.21 o
 -13  -5   4     1009.81     1743.65    397.56 o
 -11  -5   4      942.25     1254.20    183.43 o
  -9  -5   4     1082.40     1320.80    190.58 o
  -7  -5   4      697.74      697.35     78.11 o
  -5  -5   4     1642.57     1577.73    115.67 o
  -3  -5   4     2004.96     1703.21    134.44 o
  -1  -5   4     1201.52      889.66    152.46 o
   1  -5   4      628.28      810.15    105.09 o
   3  -5   4      341.66      160.10     53.37 o
   5  -5   4      277.07      214.56     86.90 o
   7  -5   4      362.83      255.13     93.05 o
   9  -5   4      199.64      210.29     76.99 o
  11  -5   4      117.26       82.75     53.93 o
 -20  -4   4       84.27      158.71     74.33 o
 -18  -4   4       83.43      106.40     51.57 o
 -16  -4   4       37.56      110.34     48.83 o
 -14  -4   4      565.92      886.35    184.77 o
 -12  -4   4     1787.10     2641.22    535.63 o
 -10  -4   4     1863.54     2183.20    258.09 o
  -8  -4   4     1767.55     1732.32    138.54 o
  -6  -4   4      164.91      214.61     26.83 o
  -4  -4   4     8243.17     7479.68    485.81 o
  -2  -4   4     8363.83     6515.50    585.76 o
   0  -4   4     2432.96     2312.31    158.35 o
   2  -4   4     2065.79     1831.27    225.80 o
   4  -4   4     1572.89     1413.14    296.65 o
   6  -4   4     1864.63     1483.50    395.58 o
   8  -4   4      684.00      676.79    167.21 o
  10  -4   4      319.56      365.95    103.59 o
  12  -4   4       76.67       59.79     49.74 o
 -19  -3   4       83.93      126.20     56.02 o
 -17  -3   4       60.20      135.39     41.80 o
 -15  -3   4      122.95      165.67     46.32 o
 -13  -3   4     1377.17     1842.67    228.41 o
 -11  -3   4     2932.63     3092.88    250.64 o
  -9  -3   4     1723.00     2055.29    122.07 o
  -7  -3   4      903.28      864.97     59.71 o
  -5  -3   4     7855.90     7304.90    488.25 o
  -3  -3   4    13731.07    15947.00   1154.90 o
  -1  -3   4    10472.10    10767.16    930.66 o
   1  -3   4     3812.98     3894.10    341.78 o
   3  -3   4      922.26      920.97     72.38 o
   5  -3   4     2883.48     2994.31    371.79 o
   7  -3   4     1588.54     1682.06    280.40 o
   9  -3   4      548.97      330.29    116.84 o
  11  -3   4      153.18      166.83     78.03 o
  13  -3   4       72.43       45.37     41.58 o
 -20  -2   4      115.53      172.89     82.40 o
 -18  -2   4      307.38      562.80    190.81 o
 -16  -2   4      209.95      281.98     91.70 o
 -14  -2   4     1645.33     2034.09    332.61 o
 -12  -2   4     1184.66     1268.55     94.83 o
 -10  -2   4     1392.57     1546.50     84.28 o
  -8  -2   4     3921.92     3893.67    202.79 o
  -6  -2   4     3057.43     2598.40    153.57 o
  -4  -2   4    12756.39    14591.57   1011.42 o
  -2  -2   4    11698.87    14088.93    832.66 o
   0  -2   4     5158.20     6745.44    362.14 o
   2  -2   4     2893.93     3279.61    184.06 o
   4  -2   4     1800.90     1985.40    175.56 o
   6  -2   4      770.65      607.82    144.01 o
   8  -2   4      492.23      487.48    182.12 o
  10  -2   4      202.80      209.04     51.21 o
  12  -2   4       53.76       37.14     26.19 o
  14  -2   4       47.05       13.47     31.96 o
 -21  -1   4      109.54      124.89     52.68 o
 -19  -1   4      346.03      681.96    163.41 o
 -17  -1   4     2369.40     4374.07   1049.60 o
 -15  -1   4      505.75      551.10    136.78 o
 -13  -1   4      144.39      156.79     39.78 o
 -11  -1   4      876.76      959.38     57.86 o
  -9  -1   4     1461.19     1180.14     60.91 o
  -7  -1   4     1307.85     1246.51     63.39 o
  -5  -1   4     3756.94     4400.10    262.25 o
  -3  -1   4     7985.52     7749.37    385.03 o
  -1  -1   4     4031.37     4452.34    215.25 o
   1  -1   4     5813.04     7255.08    351.37 o
   3  -1   4      221.53      207.87     22.52 o
   5  -1   4      775.09      792.37     89.05 o
   7  -1   4      321.64      250.54     51.85 o
   9  -1   4       50.19       42.81     32.00 o
  11  -1   4      156.93      140.31     60.33 o
  13  -1   4      122.68      105.16     42.69 o
 -20   0   4      466.08      610.47    174.40 o
 -18   0   4      977.37     1756.50    430.31 o
 -16   0   4      100.80      162.01     73.68 o
 -14   0   4      698.05     1088.74    137.33 o
 -12   0   4       61.40       59.15     13.85 o
 -10   0   4      586.29      527.82     34.13 o
  -8   0   4     2277.03     2454.88    126.14 o
  -6   0   4     3967.65     4030.79    211.54 o
  -4   0   4      385.49      407.52     21.91 o
  -2   0   4      223.46      234.89     16.69 o
   0   0   4       20.59       25.45      7.96 o
   2   0   4     2799.23     3470.00    165.06 o
   4   0   4     5456.18     7366.46    379.26 o
   6   0   4       10.59       10.34     13.61 o
   8   0   4      258.27      222.04     60.23 o
  10   0   4       60.29       42.60     38.54 o
  12   0   4      133.89       97.95     54.23 o
  14   0   4       63.45       29.51     23.24 o
 -21   1   4      110.51       59.72     90.44 o
 -19   1   4      340.88      256.64    140.67 o
 -17   1   4     2330.77     3064.18    498.12 o
 -15   1   4      436.81      539.07    135.60 o
 -13   1   4      166.80      220.02     40.71 o
 -11   1   4      904.45      982.74     64.51 o
  -9   1   4     1418.10     1239.24     72.76 o
  -7   1   4     1218.33     1058.96     65.49 o
  -5   1   4     3713.71     3813.50    198.58 o
  -3   1   4     8139.64     8093.58    454.01 o
  -1   1   4     4076.34     4525.16    214.32 o
   1   1   4     5778.72     6756.93    353.98 o
   3   1   4      318.88      342.52     28.06 o
   5   1   4      848.50      912.40     69.15 o
   7   1   4      353.45      390.64     66.07 o
   9   1   4       65.35       65.58     33.90 o
  11   1   4      153.98      136.50     46.77 o
  13   1   4      116.26       58.89     65.38 o
 -20   2   4      110.45       86.48     66.15 o
 -18   2   4      285.37      410.01    136.37 o
 -16   2   4      201.47      198.38     93.94 o
 -14   2   4     1648.83     2180.02    358.53 o
 -12   2   4     1162.99     1173.21    107.61 o
 -10   2   4     1389.36     1387.08     79.96 o
  -8   2   4     3800.80     3799.62    211.03 o
  -6   2   4     2834.92     2341.59    121.09 o
  -4   2   4    13145.19    14448.83    831.44 o
  -2   2   4    11798.78    13024.05    839.67 o
   0   2   4     5264.15     6370.45    361.16 o
   2   2   4     2860.07     2631.66    160.07 o
   4   2   4     1757.95     2009.38    148.61 o
   6   2   4      762.23      872.70     94.35 o
   8   2   4      538.02      529.55     81.96 o
  10   2   4      198.35      160.08     62.88 o
  12   2   4       49.42       34.21     31.85 o
  14   2   4       45.69       10.64     21.22 o
 -19   3   4       80.73       64.06     43.46 o
 -17   3   4       53.16       91.98     51.05 o
 -15   3   4      149.93      159.79     55.19 o
 -13   3   4     1374.40     1658.02    214.71 o
 -11   3   4     2894.80     2755.88    212.35 o
  -9   3   4     1757.65     1886.27    137.76 o
  -7   3   4      975.36      811.12     47.01 o
  -5   3   4     7704.00     6748.44    398.89 o
  -3   3   4    13656.37    14062.33    981.51 o
  -1   3   4    10424.64    10605.69    670.16 o
   1   3   4     3824.58     3608.71    240.20 o
   3   3   4      894.62      776.88     60.51 o
   5   3   4     2797.04     3138.62    304.50 o
   7   3   4     1594.10     1882.59    262.31 o
   9   3   4      547.45      502.03    127.04 o
  11   3   4      141.72      131.34     79.32 o
  13   3   4       64.96       48.42     38.77 o
 -20   4   4       92.18       66.38     49.50 o
 -18   4   4       95.90       69.35     37.79 o
 -16   4   4       37.93       70.47     44.44 o
 -14   4   4      546.58      621.63    153.53 o
 -12   4   4     1760.31     2080.35    221.92 o
 -10   4   4     1838.18     2109.46    216.56 o
  -8   4   4     1834.11     1743.27    122.53 o
  -6   4   4      100.53      135.88     25.51 o
  -4   4   4     8280.01     7337.03    595.41 o
  -2   4   4     8223.40     4663.62    516.26 o
   0   4   4     2324.93     1470.17    119.92 o
   2   4   4     2060.16     1796.59    117.59 o
   4   4   4     1629.77     1903.39    166.51 o
   6   4   4     1836.41     1875.94    216.32 o
   8   4   4      670.83      841.03    139.00 o
  10   4   4      315.72      283.63     92.48 o
  12   4   4       76.47       55.96     50.61 o
 -19   5   4      149.81      238.64     80.02 o
 -17   5   4      336.21      491.47    126.08 o
 -15   5   4      679.98      940.70    238.16 o
 -13   5   4      949.32     1218.74    194.04 o
 -11   5   4      925.80      999.88    139.51 o
  -9   5   4     1092.47     1225.21    138.02 o
  -7   5   4      704.05      658.98     56.88 o
  -5   5   4     1646.43     1472.48    126.98 o
  -3   5   4     1873.70     1589.65    221.79 o
  -1   5   4     1128.03      795.13     86.23 o
   1   5   4      664.11      612.28     74.78 o
   3   5   4      383.96      416.89     50.39 o
   5   5   4      267.72      264.25     51.25 o
   7   5   4      367.05      355.12     63.63 o
   9   5   4      199.50      173.40     76.62 o
  11   5   4      122.25      103.77     51.08 o
 -18   6   4      343.67      528.06    130.95 o
 -16   6   4      390.46      557.40    166.83 o
 -14   6   4      407.13      603.07    148.20 o
 -12   6   4      384.32      475.64     84.49 o
 -10   6   4     1401.43     1403.68    157.70 o
  -8   6   4     4468.06     4669.35    409.25 o
  -6   6   4      362.23      374.81     44.26 o
  -4   6   4       15.84       25.52     16.53 o
  -2   6   4       41.40       40.62     19.20 o
   0   6   4       29.09       30.27     26.60 o
   2   6   4      457.11      487.62     70.83 o
   4   6   4      408.71      362.65     74.33 o
   6   6   4       83.40       74.50     30.19 o
   8   6   4       20.51       23.33     25.24 o
  10   6   4       75.47       37.64     21.50 o
 -17   7   4      299.82      418.94    156.46 o
 -15   7   4      311.32      355.21    146.05 o
 -13   7   4      219.72      245.74     61.57 o
 -11   7   4      629.87      741.53    119.19 o
  -9   7   4      842.55      817.43    116.19 o
  -7   7   4      782.76      779.80    106.84 o
  -5   7   4     1242.08     1247.05    131.34 o
  -3   7   4       49.39       17.80     16.63 o
  -1   7   4      292.66      208.31     49.04 o
   1   7   4      480.09      470.64     61.39 o
   3   7   4      420.69      408.45     69.66 o
   5   7   4      254.13      274.92     68.32 o
   7   7   4      117.47       98.09     51.02 o
   9   7   4       30.43       25.56     33.84 o
 -14   8   4      151.76      123.21     51.27 o
 -12   8   4      336.89      278.71     81.50 o
 -10   8   4      281.33      354.13     85.33 o
  -8   8   4      849.65     1062.82    171.98 o
  -6   8   4      247.29      218.40     50.63 o
  -4   8   4      782.48      774.22     91.11 o
  -2   8   4     1179.71     1154.31    174.82 o
   0   8   4      516.55      340.28     57.90 o
   2   8   4      307.82      256.15     55.09 o
   4   8   4      420.62      359.90     79.62 o
   6   8   4      258.28      225.23     61.32 o
   8   8   4      166.31      136.19     62.90 o
 -13   9   4      213.72      172.90     93.11 o
 -11   9   4      290.04      231.71    119.73 o
  -9   9   4      183.40      134.92     62.87 o
  -7   9   4      329.07      265.15     98.37 o
  -5   9   4      586.64      593.47     97.13 o
  -3   9   4      529.01      404.05     81.66 o
  -1   9   4      441.34      323.29     69.93 o
   1   9   4      427.84      444.89     86.27 o
   3   9   4      151.29      173.49     56.37 o
   5   9   4      275.28      222.73     60.95 o
  -8  10   4      121.96       70.90     73.34 o
  -6  10   4       83.34       81.07     48.11 o
  -4  10   4      384.05      477.70    119.33 o
  -2  10   4      500.81      557.23    118.08 o
   0  10   4      231.94      398.30    105.22 o
   2  10   4       42.25       69.99     33.40 o
  -8 -10   5      179.58      247.48    186.42 o
  -6 -10   5       40.91      119.44     91.78 o
  -4 -10   5       15.03        0.81     30.48 o
 -11  -9   5      142.20      245.61    136.54 o
  -9  -9   5      367.00      655.72    300.65 o
  -7  -9   5      278.64      102.38    144.19 o
 -14  -8   5      281.30      670.72    236.25 o
 -12  -8   5      155.66      227.27    209.93 o
 -10  -8   5      293.09      445.98    170.18 o
  -8  -8   5      481.41       10.89    144.04 o
   0  -8   5      280.43      183.27    104.48 o
   2  -8   5      259.23      224.40    138.26 o
   4  -8   5      233.87      224.83    133.20 o
   6  -8   5       86.71      103.09     94.50 o
 -15  -7   5      424.75      903.82    157.94 o
 -13  -7   5      733.12     1301.41    220.67 o
 -11  -7   5      579.99      682.70    135.46 o
  -9  -7   5      191.65      122.54    112.61 o
  -3  -7   5      756.90      501.50    144.57 o
  -1  -7   5      180.66      139.41     62.54 o
   1  -7   5       86.78       69.32     71.85 o
   3  -7   5       70.83      103.05     61.73 o
   5  -7   5      150.16      211.07     96.94 o
   7  -7   5       99.55      102.43    109.64 o
 -18  -6   5       81.73      219.37    146.90 o
 -16  -6   5      611.25      824.70    168.48 o
 -14  -6   5     1250.83     1852.88    304.40 o
 -12  -6   5     1154.68     1478.69    225.49 o
 -10  -6   5      847.79     1357.69    172.77 o
  -8  -6   5     1134.51     1240.63    240.93 o
  -6  -6   5     1645.29     1183.73    235.82 o
  -4  -6   5      610.94      517.79    146.00 o
  -2  -6   5      784.85      776.64    179.44 o
   0  -6   5      232.38      204.43     85.95 o
   2  -6   5       29.66       72.24     73.00 o
   4  -6   5       96.33       99.95     56.71 o
   6  -6   5       80.73      116.14    128.80 o
   8  -6   5       37.35       48.11     72.43 o
  10  -6   5        7.27       12.13     51.31 o
 -19  -5   5      159.07      179.36    111.67 o
 -17  -5   5      405.88      616.96    179.21 o
 -15  -5   5      529.58     1178.48    272.49 o
 -13  -5   5      583.73      908.44    163.76 o
 -11  -5   5      791.43     1131.16    201.40 o
  -9  -5   5     1370.02     1664.45    269.41 o
  -7  -5   5     2132.47     1675.78    242.10 o
  -5  -5   5     3097.45     3034.56    396.05 o
  -3  -5   5      752.37      795.48    119.01 o
  -1  -5   5     1198.20      900.83    168.98 o
   1  -5   5      602.86      584.20    150.78 o
   3  -5   5      253.83      230.90     99.80 o
   5  -5   5      161.04      197.12    123.55 o
   7  -5   5      190.11      163.76     82.05 o
   9  -5   5      119.24      209.45    212.36 o
  11  -5   5       35.50       34.49     57.00 o
 -20  -4   5       69.90      129.55     56.30 o
 -18  -4   5       56.27      152.86     51.40 o
 -16  -4   5      160.76      234.59     70.53 o
 -14  -4   5      399.05      576.16    126.10 o
 -12  -4   5      542.73      742.35    118.27 o
 -10  -4   5     1014.23     1059.90    248.24 o
  -8  -4   5     1605.27     1687.72    257.20 o
  -6  -4   5     2433.44     2477.68    188.68 o
  -4  -4   5      312.12      338.31     40.09 o
  -2  -4   5     1582.07     1544.22    121.93 o
   0  -4   5     3191.27     2889.50    350.97 o
   2  -4   5     1862.43     1809.72    219.98 o
   4  -4   5      562.91      650.94     93.62 o
   6  -4   5      147.95      136.58     64.50 o
   8  -4   5      217.70      231.93     82.38 o
  10  -4   5      215.91       89.78    105.85 o
  12  -4   5       71.32       23.84    111.56 o
 -19  -3   5      215.60      382.28     78.33 o
 -17  -3   5      127.00      236.19     55.67 o
 -15  -3   5       88.48      115.87     51.10 o
 -13  -3   5       46.32       38.29     37.80 o
 -11  -3   5      778.43      972.40    116.96 o
  -9  -3   5     1764.04     1874.55    123.76 o
  -7  -3   5     1584.61     1558.03    101.88 o
  -5  -3   5      924.73      880.03     75.96 o
  -3  -3   5       79.32       64.50     13.75 o
  -1  -3   5     3461.47     4083.51    259.88 o
   1  -3   5     3686.97     4928.87    439.74 o
   3  -3   5     2176.07     2888.56    294.32 o
   5  -3   5      424.15      645.89     86.60 o
   7  -3   5      351.95      351.76     79.64 o
   9  -3   5      305.96      281.57     82.25 o
  11  -3   5      145.45       23.25     53.01 o
 -20  -2   5      159.29      278.14     96.61 o
 -18  -2   5      191.59      426.84    131.02 o
 -16  -2   5      546.46     1281.32    316.42 o
 -14  -2   5     1128.88     1638.39    647.21 o
 -12  -2   5      758.12      665.67     75.72 o
 -10  -2   5      942.27      832.70     51.95 o
  -8  -2   5     1494.26     1487.91    107.32 o
  -6  -2   5     1198.25     1159.93     78.34 o
  -4  -2   5      784.29      730.97     67.09 o
  -2  -2   5     2193.73     2489.95    212.23 o
   0  -2   5     4541.76     6079.31    381.40 o
   2  -2   5     2553.91     3872.15    233.55 o
   4  -2   5     1276.76     2085.83    188.06 o
   6  -2   5      212.41      337.01     60.88 o
   8  -2   5      527.05      540.13    102.23 o
  10  -2   5      207.31      187.57     59.12 o
  12  -2   5       67.07        2.81     51.05 o
 -21  -1   5      161.99      289.91     67.67 o
 -19  -1   5      278.88      640.73    192.65 o
 -17  -1   5     1392.24     2457.07    609.47 o
 -15  -1   5     3999.30     5981.90    961.34 o
 -13  -1   5     1048.06     1316.78    227.67 o
 -11  -1   5     1786.26     2165.11    155.88 o
  -9  -1   5     1080.14      997.31     69.70 o
  -7  -1   5     2900.43     2774.43    156.08 o
  -5  -1   5     4137.13     4257.57    237.32 o
  -3  -1   5     2905.70     3045.74    156.13 o
  -1  -1   5     1882.79     2212.34    119.15 o
   1  -1   5     2564.98     3067.14    149.14 o
   3  -1   5     1067.57     1162.03     72.19 o
   5  -1   5      803.98      877.43    165.85 o
   7  -1   5     1040.45      961.05    178.95 o
   9  -1   5       94.26      107.77     40.91 o
  11  -1   5       46.68       20.93     23.18 o
  13  -1   5       13.99        0.46     19.25 o
 -20   0   5      362.80      425.37    166.42 o
 -18   0   5      253.91      295.98     83.13 o
 -16   0   5     1615.05     2406.92    286.10 o
 -14   0   5     7152.81    10665.01   1158.33 o
 -12   0   5     4239.60     5888.38    561.89 o
 -10   0   5     1724.71     1911.60    116.85 o
  -8   0   5     1237.17     1137.92     69.27 o
  -6   0   5     3047.89     2876.99    169.86 o
  -4   0   5     4200.02     4525.09    255.38 o
  -2   0   5     3367.94     4093.04    227.86 o
   0   0   5      588.28      757.82     41.65 o
   2   0   5     1835.55     2662.52    139.61 o
   4   0   5     3212.21     4326.76    350.90 o
   6   0   5       57.53       64.23     30.71 o
   8   0   5      154.60      132.23     51.11 o
  10   0   5        3.86       -0.23     15.23 o
  12   0   5        0.92       -0.71     17.68 o
 -21   1   5      164.70       95.53     56.90 o
 -19   1   5      286.78      265.38    104.74 o
 -17   1   5     1374.83     1993.39    281.36 o
 -15   1   5     3925.44     5641.22    846.07 o
 -13   1   5     1076.18     1491.84    156.66 o
 -11   1   5     1846.23     2186.20    131.98 o
  -9   1   5     1146.06     1114.45     69.10 o
  -7   1   5     2886.39     2896.56    163.38 o
  -5   1   5     4046.66     3984.57    265.13 o
  -3   1   5     2981.92     3202.73    168.63 o
  -1   1   5     1978.69     2147.02    109.60 o
   1   1   5     2653.61     3043.95    175.93 o
   3   1   5     1161.57     1185.05     89.47 o
   5   1   5      840.44      804.08    137.44 o
   7   1   5     1025.72      721.59    199.85 o
   9   1   5      100.96       66.34     46.48 o
  11   1   5       55.44       31.87     23.14 o
  13   1   5       14.95        6.06     13.35 o
 -20   2   5      163.74       92.71     52.84 o
 -18   2   5      204.25      228.14     74.14 o
 -16   2   5      565.49      795.01    163.39 o
 -14   2   5     1088.14     1415.83    198.13 o
 -12   2   5      680.33      652.45     78.17 o
 -10   2   5      971.95      886.12     68.11 o
  -8   2   5     1449.66     1521.62    107.58 o
  -6   2   5     1394.15     1305.34     72.83 o
  -4   2   5      638.13      519.25     41.14 o
  -2   2   5     2187.52     2072.02    110.88 o
   0   2   5     4644.04     5457.48    365.65 o
   2   2   5     2617.06     3461.61    257.37 o
   4   2   5     1276.61     1841.07    244.18 o
   6   2   5      223.23      305.53     87.70 o
   8   2   5      538.98      406.23    128.33 o
  10   2   5      220.59      153.49     64.63 o
  12   2   5       74.33       86.13     39.57 o
 -19   3   5      229.38      225.03     80.90 o
 -17   3   5      155.00      161.02     71.85 o
 -15   3   5       67.31       81.12     45.25 o
 -13   3   5       66.25       44.04     36.00 o
 -11   3   5      791.08     1101.60    125.29 o
  -9   3   5     1805.30     1868.41    155.40 o
  -7   3   5     1525.24     1414.07     97.35 o
  -5   3   5      792.24      623.48     62.51 o
  -3   3   5       81.14       62.67     13.95 o
  -1   3   5     3498.55     3429.10    207.15 o
   1   3   5     3666.83     4159.27    292.16 o
   3   3   5     2103.99     2876.56    320.48 o
   5   3   5      444.14      683.87    107.97 o
   7   3   5      357.11      366.90     87.71 o
   9   3   5      304.63      312.50    108.64 o
  11   3   5      145.07      142.46     43.98 o
 -20   4   5       73.94       80.21     52.12 o
 -18   4   5       57.56       78.34     61.77 o
 -16   4   5      175.93      252.25     75.15 o
 -14   4   5      456.08      549.80     98.73 o
 -12   4   5      561.76      642.03     89.92 o
 -10   4   5      977.81      930.27    133.38 o
  -8   4   5     1554.84     1365.15    139.73 o
  -6   4   5     2533.41     2426.72    185.73 o
  -4   4   5      301.31      304.76     43.74 o
  -2   4   5     1527.46     1198.61    126.36 o
   0   4   5     3094.21     2244.43    154.49 o
   2   4   5     1853.47     1654.12    230.66 o
   4   4   5      570.46      727.78    101.46 o
   6   4   5      138.31      162.05     57.21 o
   8   4   5      206.88      178.52     65.16 o
  10   4   5      216.27      183.63     47.43 o
  12   4   5       71.55       59.72     38.23 o
 -19   5   5      153.86      204.57     74.48 o
 -17   5   5      407.64      580.90    137.55 o
 -15   5   5      528.60      873.96    219.10 o
 -13   5   5      621.84      803.20    118.64 o
 -11   5   5      817.09      955.45    133.49 o
  -9   5   5     1317.38     1163.22    123.75 o
  -7   5   5     2071.63     1586.36    150.34 o
  -5   5   5     3180.52     2755.36    330.24 o
  -3   5   5      841.35      997.75    103.34 o
  -1   5   5     1168.92      852.54     98.12 o
   1   5   5      536.01      398.98     68.50 o
   3   5   5      211.08      169.99     50.99 o
   5   5   5      174.49      178.23     42.84 o
   7   5   5      196.83      100.02     57.37 o
   9   5   5      114.72      124.86     48.64 o
  11   5   5       34.19       17.87     15.88 o
 -18   6   5       75.37      162.25     64.16 o
 -16   6   5      597.98     1085.46    265.87 o
 -14   6   5     1246.65     1312.50    304.66 o
 -12   6   5     1118.07     1079.41    154.19 o
 -10   6   5      803.13      783.54    141.18 o
  -8   6   5     1152.95      987.53    142.11 o
  -6   6   5     1663.57     1340.89    145.44 o
  -4   6   5      651.14      579.44     79.14 o
  -2   6   5      791.69      731.79     90.59 o
   0   6   5      193.44      135.43     33.03 o
   2   6   5       20.57       55.40     33.69 o
   4   6   5       96.94       84.30     37.76 o
   6   6   5       87.49       96.05     40.29 o
   8   6   5       41.25       30.79     28.85 o
  10   6   5        8.68       10.59     10.17 o
 -15   7   5      409.36      512.44    193.87 o
 -13   7   5      708.80      570.16    127.02 o
 -11   7   5      589.55      509.20     91.39 o
  -9   7   5      202.62      146.45     59.55 o
  -7   7   5      955.26      880.06    136.57 o
  -5   7   5     3010.61     2423.33    257.12 o
  -3   7   5      733.08      507.15     76.04 o
  -1   7   5      189.35      146.99     50.71 o
   1   7   5      101.66       89.50     49.61 o
   3   7   5       78.96      121.96     43.10 o
   5   7   5      146.72      150.64     58.87 o
   7   7   5      102.86       98.29     51.23 o
 -14   8   5      262.00      230.65     89.31 o
 -12   8   5      147.33      109.17     49.36 o
 -10   8   5      290.57      292.55    102.00 o
  -8   8   5      487.59      563.98    130.40 o
  -6   8   5      688.74      598.16     98.06 o
  -4   8   5      636.06      418.94     71.73 o
  -2   8   5      952.45      680.68    120.20 o
   0   8   5      271.04      188.42     51.37 o
   2   8   5      268.93      223.80     69.34 o
   4   8   5      232.76      213.24     51.75 o
   6   8   5       84.86       81.75     33.36 o
 -11   9   5      148.97       98.60     59.22 o
  -9   9   5      386.19      287.75    101.83 o
  -7   9   5      288.39      192.25     92.78 o
  -5   9   5      135.19      147.38     49.34 o
  -3   9   5       98.65      124.53     42.91 o
  -1   9   5      364.81      223.06     58.11 o
   1   9   5      507.76      411.33     80.92 o
   3   9   5      180.27      151.04     41.98 o
  -8  10   5      189.80       81.27     54.56 o
  -6  10   5       44.24       13.52     48.87 o
  -4  10   5       18.50       22.55     24.30 o
  -2  10   5       95.40       75.60     29.43 o
   0  10   5      117.72      129.10     42.45 o
 -11  -9   6        2.17       59.81    110.22 o
  -9  -9   6       21.41       42.47    121.49 o
  -7  -9   6      201.19      400.88    165.54 o
  -5  -9   6      151.78       92.02     82.70 o
  -3  -9   6       70.10       -1.15     55.56 o
  -1  -9   6       96.87       -5.21     74.10 o
   1  -9   6      142.07      131.39     61.19 o
 -14  -8   6      126.66      159.95    109.17 o
 -12  -8   6      300.55      410.92    225.74 o
 -10  -8   6      454.71      571.82    279.73 o
  -8  -8   6      214.88       23.17    111.32 o
  -6  -8   6      202.54      156.23     96.65 o
  -2  -8   6      557.69      310.35    153.26 o
   0  -8   6      181.82      227.60    131.10 o
   2  -8   6      165.33      153.60     71.47 o
   4  -8   6      117.54      166.60     74.73 o
 -15  -7   6       84.73      226.59     65.18 o
 -13  -7   6      583.59      973.63    179.23 o
 -11  -7   6     1000.61     1454.91    246.58 o
  -9  -7   6      929.90      471.35    193.06 o
  -7  -7   6      878.40      833.16    229.51 o
  -3  -7   6      791.33      514.21    167.50 o
  -1  -7   6      750.71      734.79    183.08 o
   1  -7   6      564.26      637.95    178.58 o
   3  -7   6       70.10       95.17    118.01 o
   5  -7   6       41.98       44.59     99.18 o
   7  -7   6       50.53       84.56    104.05 o
 -18  -6   6       98.39      256.26    117.31 o
 -16  -6   6      132.45      284.88     80.31 o
 -14  -6   6      599.50     1128.88    188.78 o
 -12  -6   6     1217.98     1736.90    268.64 o
 -10  -6   6     1377.33     1826.37    241.94 o
  -8  -6   6      648.08      499.47    126.29 o
  -6  -6   6      231.21      182.55     43.59 o
  -4  -6   6     2030.59     2018.51    413.45 o
  -2  -6   6     1840.38     1785.42    391.81 o
   0  -6   6      799.93     1063.91    277.19 o
   2  -6   6      379.09      523.95    165.88 o
   4  -6   6       58.33       78.88     74.19 o
   6  -6   6       23.61       22.70     56.13 o
   8  -6   6       36.54       66.98     68.22 o
 -19  -5   6      233.36      617.89    221.42 o
 -17  -5   6      219.23      427.30    115.78 o
 -15  -5   6      269.61      490.80    187.57 o
 -13  -5   6      491.60      881.18    187.57 o
 -11  -5   6     1616.90     1691.40    241.67 o
  -9  -5   6     1246.41      881.61    309.66 o
  -7  -5   6     1469.41     1117.82    136.47 o
  -5  -5   6      924.44      770.02    126.43 o
  -3  -5   6     1338.85     1148.03    179.11 o
  -1  -5   6      840.81      985.82    363.60 o
   1  -5   6      299.62      291.01    122.14 o
   3  -5   6      384.68      520.13    229.75 o
   5  -5   6      194.24      236.33    166.83 o
   7  -5   6       80.98      110.46     91.78 o
   9  -5   6       13.07       19.78     46.34 o
 -20  -4   6       48.60       80.41     34.52 o
 -18  -4   6      148.42      284.16     78.13 o
 -16  -4   6      381.63      778.13    150.35 o
 -14  -4   6      763.90     1144.13    214.23 o
 -12  -4   6      426.70      681.04    138.50 o
 -10  -4   6      519.16      448.89     72.71 o
  -8  -4   6      569.90      545.93     82.19 o
  -6  -4   6      892.19      660.89     95.28 o
  -4  -4   6     2231.34     2210.46    292.25 o
  -2  -4   6       90.23       90.58     30.67 o
   0  -4   6      168.68      204.12     60.85 o
   2  -4   6      687.22      906.53    136.77 o
   4  -4   6      307.54      334.62     74.02 o
   6  -4   6      218.27      142.34     62.32 o
   8  -4   6       17.99       36.31     71.62 o
  10  -4   6       29.82       10.94     65.02 o
 -19  -3   6       58.00      147.66     39.72 o
 -17  -3   6      189.64      302.06     66.29 o
 -15  -3   6      212.59      367.82     99.23 o
 -13  -3   6      331.44      383.54    153.24 o
 -11  -3   6       29.20       35.28     29.17 o
  -9  -3   6       29.04       27.04     19.28 o
  -7  -3   6      739.77      637.84     53.33 o
  -5  -3   6      694.28      720.46     62.70 o
  -3  -3   6      318.16      348.44     49.84 o
  -1  -3   6       12.39       22.94     21.48 o
   1  -3   6      175.65      217.78     54.00 o
   3  -3   6      829.76     1470.87    185.54 o
   5  -3   6      608.26     1115.25    224.47 o
   7  -3   6      100.34      137.62     70.66 o
   9  -3   6       23.22       20.85     35.17 o
 -20  -2   6       61.54      117.05     65.56 o
 -18  -2   6      230.93      410.78     87.64 o
 -16  -2   6      620.34     1380.72    230.83 o
 -14  -2   6      385.34      539.65    123.28 o
 -12  -2   6     1046.96     1237.28    389.39 o
 -10  -2   6      741.48      677.05     84.36 o
  -8  -2   6      928.44      826.91     72.64 o
  -6  -2   6      726.76      733.50     61.33 o
  -4  -2   6      851.27      827.29     54.50 o
  -2  -2   6     1120.92     1055.28     77.87 o
   0  -2   6      341.49      437.81     62.09 o
   2  -2   6      801.67     1261.31    154.39 o
   4  -2   6      637.39     1236.54    161.65 o
   6  -2   6      466.16      762.32    149.33 o
   8  -2   6      182.53      255.12     97.34 o
  10  -2   6       92.63       78.35     63.21 o
 -21  -1   6      250.21      402.03    112.99 o
 -19  -1   6      355.66      843.11    229.35 o
 -17  -1   6      600.07      946.63    214.26 o
 -15  -1   6      137.08      132.66     58.41 o
 -13  -1   6     4914.98     6551.95   1049.67 o
 -11  -1   6     6305.07     5441.29    977.66 o
  -9  -1   6     3081.72     2966.98    275.44 o
  -7  -1   6     2496.39     2611.46    159.70 o
  -5  -1   6     2492.69     2600.84    184.10 o
  -3  -1   6     1692.09     1900.54    117.13 o
  -1  -1   6     1587.35     1976.57    130.19 o
   1  -1   6      773.28     1094.81    114.31 o
   3  -1   6      408.24      591.65     98.23 o
   5  -1   6     1063.34     2353.65    342.26 o
   7  -1   6      365.41      356.36    102.19 o
   9  -1   6       74.32       65.68     49.11 o
  11  -1   6       83.02       55.69     46.58 o
 -20   0   6      426.18      521.79    198.06 o
 -18   0   6      267.23      444.46    145.43 o
 -16   0   6      977.09     1678.63    338.33 o
 -14   0   6     4314.90     5521.02    590.07 o
 -12   0   6     7819.15     8848.49    927.75 o
 -10   0   6     8188.55     8212.95    636.56 o
  -8   0   6     4458.43     4493.63    310.61 o
  -6   0   6     1817.06     1923.53    129.70 o
  -4   0   6     2605.47     2552.56    156.52 o
  -2   0   6     4390.52     5791.12    359.64 o
   0   0   6     2215.08     3191.77    194.37 o
   2   0   6     1592.18     2606.46    274.71 o
   4   0   6      120.57      170.68     57.22 o
   6   0   6       38.62       30.42     35.10 o
   8   0   6      228.49      243.79    134.03 o
  10   0   6      208.14      193.98    100.16 o
 -21   1   6      248.53       94.27     68.07 o
 -19   1   6      352.19      351.42     96.42 o
 -17   1   6      603.19      858.07    138.79 o
 -15   1   6      185.50      181.58     47.52 o
 -13   1   6     4997.00     6000.25    577.50 o
 -11   1   6     6308.70     5539.85    474.88 o
  -9   1   6     3066.99     3170.94    192.75 o
  -7   1   6     2528.87     2441.41    175.48 o
  -5   1   6     2508.06     2495.70    158.81 o
  -3   1   6     1732.76     1760.67    119.00 o
  -1   1   6     1516.62     1709.00    113.79 o
   1   1   6      796.95     1143.19     81.87 o
   3   1   6      450.33      590.52     69.22 o
   5   1   6     1055.68     1503.10    417.29 o
   7   1   6      359.19      346.45    126.09 o
   9   1   6       76.13      106.62     61.14 o
  11   1   6       84.91       70.19     49.07 o
 -20   2   6       56.04       45.20     49.15 o
 -18   2   6      242.13      260.20     81.87 o
 -16   2   6      642.77      895.19    215.71 o
 -14   2   6      385.74      435.46     93.24 o
 -12   2   6      951.29      848.82    168.26 o
 -10   2   6      727.21      613.96     61.03 o
  -8   2   6      936.46      940.19     81.15 o
  -6   2   6      839.78      791.55     61.46 o
  -4   2   6      874.57      699.39     49.08 o
  -2   2   6     1021.94      858.32     61.28 o
   0   2   6      316.98      300.08     34.75 o
   2   2   6      818.20     1124.81    123.08 o
   4   2   6      673.42     1358.91    152.51 o
   6   2   6      478.15      819.73    184.93 o
   8   2   6      192.78      262.44     71.80 o
  10   2   6       92.24      101.87     41.34 o
 -19   3   6       59.63       67.91     39.99 o
 -17   3   6      213.53      238.97     99.18 o
 -15   3   6      239.42      293.24     79.93 o
 -13   3   6      311.43      254.63     70.79 o
 -11   3   6       22.68       22.02     29.04 o
  -9   3   6       49.06       55.56     22.70 o
  -7   3   6      742.18      571.81     63.74 o
  -5   3   6      620.29      457.78     48.24 o
  -3   3   6      382.43      327.35     31.81 o
  -1   3   6        7.08       10.80     13.94 o
   1   3   6      179.08      229.67     36.24 o
   3   3   6      821.76     1522.66    163.30 o
   5   3   6      619.01     1114.62    192.78 o
   7   3   6      108.15      143.25     43.35 o
   9   3   6       23.45       25.93     23.65 o
  11   3   6       52.72       51.95     30.98 o
 -20   4   6       54.48       42.95     38.98 o
 -18   4   6      142.93      171.04     89.24 o
 -16   4   6      376.41      566.66    136.83 o
 -14   4   6      822.14      885.33    183.62 o
 -12   4   6      466.50      580.84    100.89 o
 -10   4   6      590.18      441.84     65.92 o
  -8   4   6      602.34      539.86     66.52 o
  -6   4   6      875.61      697.18     90.09 o
  -4   4   6     2235.01     2316.52    300.87 o
  -2   4   6      118.31      118.97     39.03 o
   0   4   6      206.36      212.22     33.50 o
   2   4   6      690.68      933.79     97.73 o
   4   4   6      288.08      338.15     64.00 o
   6   4   6      193.11      175.58     52.54 o
   8   4   6       20.08       18.57     22.34 o
  10   4   6       30.60       19.61     19.03 o
 -19   5   6      239.32      367.63    110.70 o
 -17   5   6      229.84      257.70     86.09 o
 -15   5   6      265.91      479.42    148.76 o
 -13   5   6      509.38      633.34    103.90 o
 -11   5   6     1713.23     1373.95    176.95 o
  -9   5   6     1251.46     1098.86    118.04 o
  -7   5   6     1479.61      973.90    148.84 o
  -5   5   6      932.32      787.23    107.51 o
  -3   5   6     1363.12     1219.54    132.39 o
  -1   5   6      874.33     1093.33    135.71 o
   1   5   6      298.70      322.27     62.83 o
   3   5   6      349.57      396.29     81.05 o
   5   5   6      180.10      139.97     40.60 o
   7   5   6       76.86       60.90     37.27 o
   9   5   6       11.87       10.50     15.43 o
 -18   6   6       97.84      133.34     89.48 o
 -16   6   6      120.62      156.75    114.47 o
 -14   6   6      586.53      550.99    174.32 o
 -12   6   6     1175.49     1243.53    240.64 o
 -10   6   6     1358.31     1146.79    276.66 o
  -8   6   6      677.57      525.91     88.31 o
  -6   6   6      181.79      152.38     43.66 o
  -4   6   6     2007.62     1548.42    180.75 o
  -2   6   6     1837.05     1488.69    182.16 o
   0   6   6      802.30      758.20    130.40 o
   2   6   6      366.85      382.88     82.05 o
   4   6   6       49.29       71.00     48.17 o
   6   6   6       19.95       15.60     31.05 o
   8   6   6       36.57       46.42     26.58 o
 -15   7   6       71.46       35.31     35.91 o
 -13   7   6      544.68      454.56    129.85 o
 -11   7   6      966.29      755.01    151.59 o
  -9   7   6      862.51      641.26    150.46 o
  -7   7   6      837.42      710.53    127.37 o
  -5   7   6      589.90      480.32     82.92 o
  -3   7   6      769.84      629.17    112.90 o
  -1   7   6      777.83      696.54    107.98 o
   1   7   6      560.55      549.11    105.58 o
   3   7   6       65.00       62.91     44.37 o
   5   7   6       42.92       46.19     41.02 o
   7   7   6       48.42       49.90     34.69 o
 -14   8   6      117.58       42.31     32.82 o
 -12   8   6      278.44      259.04     97.25 o
 -10   8   6      425.76      384.53    118.77 o
  -8   8   6      221.07      141.92     64.35 o
  -6   8   6      222.09      191.13     56.38 o
  -4   8   6      585.72      470.33     78.43 o
  -2   8   6      538.93      518.54    112.83 o
   0   8   6      173.37      228.15     50.41 o
   2   8   6      168.56      160.88     58.85 o
   4   8   6      120.83      116.68     44.21 o
 -11   9   6        1.25       28.33     26.24 o
  -9   9   6       24.78       22.15     24.21 o
  -7   9   6      213.18      146.71     52.67 o
  -5   9   6      169.15       97.42     35.05 o
  -3   9   6       74.88       51.71     30.71 o
  -1   9   6      104.06       77.66     32.26 o
   1   9   6      143.41      132.85     53.76 o
  -9  -9   7        8.82       19.92     43.91 o
  -7  -9   7       13.39       42.81     99.09 o
  -5  -9   7       20.10        4.73     80.36 o
  -3  -9   7       78.37       77.78     89.34 o
 -12  -8   7       52.58       47.35     64.31 o
 -10  -8   7      165.95      278.44    193.78 o
  -8  -8   7      171.60      536.28    199.65 o
  -6  -8   7      122.59       97.70     69.08 o
  -4  -8   7       70.73       58.48    121.45 o
  -2  -8   7       65.25      124.33     60.39 o
   0  -8   7       47.71       59.21     38.81 o
   2  -8   7       90.53      155.79     87.23 o
 -15  -7   7      144.14      306.72    230.85 o
 -13  -7   7       94.44      142.49     52.36 o
 -11  -7   7      223.31      305.87     67.21 o
  -9  -7   7      760.57     1824.35    369.64 o
  -7  -7   7     1024.19      758.29    267.40 o
  -5  -7   7      323.75      271.50     88.04 o
  -3  -7   7        5.85        3.52     23.61 o
  -1  -7   7      452.11      522.54    120.45 o
   1  -7   7      441.80      638.95    205.59 o
   3  -7   7      219.33      378.50    164.54 o
 -16  -6   7      382.83      719.38    159.04 o
 -14  -6   7      103.59      300.32     76.30 o
 -12  -6   7      166.55      409.05     76.97 o
 -10  -6   7      625.10      850.63    149.06 o
  -8  -6   7     1107.51      875.40    143.36 o
  -6  -6   7      761.44      609.61    110.22 o
  -4  -6   7      676.86      436.85    116.20 o
  -2  -6   7      722.84      703.04    167.54 o
   0  -6   7      634.84      786.45    167.72 o
   2  -6   7      493.60      883.69    269.29 o
   4  -6   7      199.34      354.82    186.13 o
   6  -6   7       49.96       74.79     59.31 o
 -17  -5   7      189.02      453.70    101.51 o
 -15  -5   7      224.83      521.47    107.16 o
 -13  -5   7      315.07      525.72    112.46 o
 -11  -5   7      854.85     1010.31    189.91 o
  -9  -5   7      907.06      763.63    127.85 o
  -7  -5   7     1187.08     1014.55    153.33 o
  -5  -5   7      737.18      664.45     98.91 o
  -3  -5   7      260.29      242.41     59.90 o
  -1  -5   7      958.34     1013.20    165.44 o
   1  -5   7      283.17      412.75    127.82 o
   3  -5   7      286.11      578.09    159.59 o
   5  -5   7      168.81      268.32    164.56 o
   7  -5   7       55.23      130.95     69.61 o
 -18  -4   7      153.72      277.28     76.96 o
 -16  -4   7      407.29      578.56    123.36 o
 -14  -4   7      555.19      991.72    174.95 o
 -12  -4   7      644.44      619.45    219.29 o
 -10  -4   7      364.22      296.63     82.94 o
  -8  -4   7      591.05      493.04     79.53 o
  -6  -4   7      485.95      437.95     67.15 o
  -4  -4   7      388.05      326.01     66.68 o
  -2  -4   7      369.59      490.48     77.99 o
   0  -4   7      306.14      407.67     83.54 o
   2  -4   7      139.18      149.21     59.77 o
   4  -4   7       26.30       58.99     40.50 o
   6  -4   7       77.06       78.11     78.02 o
   8  -4   7       53.73       77.97     82.94 o
 -19  -3   7      109.70      172.67     82.13 o
 -17  -3   7       66.47      137.80     42.15 o
 -15  -3   7      613.97     1026.69    167.02 o
 -13  -3   7      843.16      894.85    221.63 o
 -11  -3   7      649.15      633.98    124.17 o
  -9  -3   7       19.62       28.05     26.25 o
  -7  -3   7       15.24       22.80     22.05 o
  -5  -3   7      332.94      366.90     55.94 o
  -3  -3   7      589.93      759.87    112.19 o
  -1  -3   7      494.84      663.32    106.58 o
   1  -3   7        9.37       19.27     26.16 o
   3  -3   7        5.21        7.25     16.13 o
   5  -3   7       97.23      135.41     40.70 o
   7  -3   7       71.61      141.29     57.98 o
   9  -3   7       45.25       16.95     28.19 o
 -20  -2   7       78.51      234.49     98.75 o
 -18  -2   7      134.88      351.10    106.35 o
 -16  -2   7      305.39      460.52     91.98 o
 -14  -2   7      470.95      605.69    101.12 o
 -12  -2   7      320.19      262.07     63.81 o
 -10  -2   7     1352.77     1334.93    236.81 o
  -8  -2   7     1320.44     1000.29    119.61 o
  -6  -2   7      680.53      618.86     81.33 o
  -4  -2   7     1076.28     1085.99    130.46 o
  -2  -2   7      824.34     1141.70    142.26 o
   0  -2   7      230.75      405.19     86.40 o
   2  -2   7      212.71      287.06     59.23 o
   4  -2   7      107.73      199.43     63.19 o
   6  -2   7      118.94      267.22     71.99 o
   8  -2   7      153.89      164.47     70.92 o
 -21  -1   7       65.67      197.65     95.48 o
 -19  -1   7      205.82      241.80    109.31 o
 -17  -1   7      405.88      617.14    134.28 o
 -15  -1   7      218.59      284.37     70.46 o
 -13  -1   7      508.26      569.25    140.65 o
 -11  -1   7     2800.48     2497.40    488.93 o
  -9  -1   7     4534.44     3769.24    634.68 o
  -7  -1   7     4458.64     4359.28    470.60 o
  -5  -1   7     1810.55     2103.19    301.24 o
  -3  -1   7      684.20      809.22     97.63 o
  -1  -1   7      873.30     1231.28    151.61 o
   1  -1   7      897.74     1619.97    192.01 o
   3  -1   7      411.10      861.51    143.79 o
   5  -1   7      355.74      750.24    150.41 o
   7  -1   7       54.19      154.89     59.72 o
   9  -1   7       35.29       49.21     42.95 o
 -20   0   7      166.74      243.72     83.55 o
 -18   0   7      258.81      502.56    200.97 o
 -16   0   7      985.35     1679.47    379.89 o
 -14   0   7     1248.76     1562.86    207.35 o
 -12   0   7       14.60       24.52     17.96 o
 -10   0   7     4230.94     4350.70    425.24 o
  -8   0   7     6684.41     6305.85    573.98 o
  -6   0   7     4668.43     4506.14    422.89 o
  -4   0   7     1856.89     2193.82    264.32 o
  -2   0   7     1249.81     1413.57    168.44 o
   0   0   7     1034.33     1662.15    185.12 o
   2   0   7      993.15     1946.83    220.12 o
   4   0   7      147.13      321.58     69.80 o
   6   0   7        2.43       11.04     20.02 o
   8   0   7      231.32      389.37    143.42 o
  10   0   7       56.57       98.47     65.69 o
 -21   1   7       75.27       52.31     39.47 o
 -19   1   7      198.51      151.90     79.99 o
 -17   1   7      391.17      394.42    150.49 o
 -15   1   7      253.96      351.55     81.23 o
 -13   1   7      582.25      590.90     92.59 o
 -11   1   7     2752.72     2825.79    277.88 o
  -9   1   7     4458.44     3728.13    380.60 o
  -7   1   7     4421.04     4272.22    457.02 o
  -5   1   7     1820.71     1725.79    184.82 o
  -3   1   7      694.51      778.88    100.27 o
  -1   1   7      847.96     1116.05    121.34 o
   1   1   7      872.95     1223.03    142.16 o
   3   1   7      390.24      714.53    158.09 o
   5   1   7      347.40      736.41    171.99 o
   7   1   7       54.20      145.24     53.22 o
   9   1   7       38.47       36.05     33.63 o
 -20   2   7       76.70       67.35     54.77 o
 -18   2   7      126.57      113.11     61.38 o
 -16   2   7      294.50      313.88    102.38 o
 -14   2   7      437.47      494.80    132.84 o
 -12   2   7      389.83      281.89     62.52 o
 -10   2   7     1361.42     1150.03    143.10 o
  -8   2   7     1276.05      964.51    112.04 o
  -6   2   7      674.23      515.97     63.81 o
  -4   2   7     1024.66      893.87    108.41 o
  -2   2   7      832.71      918.40    128.60 o
   0   2   7      221.79      339.80     69.62 o
   2   2   7      185.38      211.56     57.90 o
   4   2   7      105.82      145.22     47.92 o
   6   2   7      128.19      162.41     67.41 o
   8   2   7      153.96      161.00     53.86 o
 -19   3   7      101.77       68.65     45.00 o
 -17   3   7       54.77       56.14     41.56 o
 -15   3   7      597.54      621.13    168.71 o
 -13   3   7      887.96      787.46    126.32 o
 -11   3   7      640.61      509.09     88.48 o
  -9   3   7       12.64       12.16     21.95 o
  -7   3   7       10.32        8.44     18.39 o
  -5   3   7      376.54      303.18     50.59 o
  -3   3   7      639.93      715.08    121.49 o
  -1   3   7      503.73      585.30    126.10 o
   1   3   7        4.80        8.16     13.62 o
   3   3   7        9.26        9.01     20.15 o
   5   3   7      108.16      133.82     42.66 o
   7   3   7       71.11      115.12     40.81 o
   9   3   7       43.90       30.33     22.67 o
 -18   4   7      155.52      147.10     61.63 o
 -16   4   7      420.33      342.82    109.36 o
 -14   4   7      554.98      501.68    116.03 o
 -12   4   7      656.94      538.23     91.80 o
 -10   4   7      396.04      294.23     60.31 o
  -8   4   7      648.77      486.61     80.05 o
  -6   4   7      526.72      355.72    116.46 o
  -4   4   7      380.18      289.95     91.57 o
  -2   4   7      398.85      467.53     78.28 o
   0   4   7      334.35      379.07     52.31 o
   2   4   7      163.39      174.16     47.96 o
   4   4   7       26.46       48.67     27.93 o
   6   4   7       71.37       91.72     36.12 o
   8   4   7       53.15       39.41     20.97 o

 -17   5   7      202.29      310.30    115.04 o
 -15   5   7      228.58      149.69     82.52 o
 -13   5   7      322.22      214.78     69.00 o
 -11   5   7      860.89      586.46    104.11 o
  -9   5   7      915.92      644.58    110.85 o
  -7   5   7     1241.43     1052.18    149.54 o
  -5   5   7      781.91      689.65    111.89 o
  -3   5   7      225.79      161.67     54.26 o
  -1   5   7      944.11      889.44    133.61 o
   1   5   7      294.84      497.56    104.54 o
   3   5   7      296.26      504.83    140.20 o
   5   5   7      168.01      171.13     54.29 o
   7   5   7       49.64       40.68     20.64 o
 -16   6   7      381.82      279.06    146.72 o
 -14   6   7      102.36       78.26     48.34 o
 -12   6   7      151.24      119.53     56.59 o
 -10   6   7      626.91      363.77    118.37 o
  -8   6   7     1125.93      905.07    143.55 o
  -6   6   7      718.84      544.69     95.34 o
  -4   6   7      662.40      494.58     89.71 o
  -2   6   7      716.85      702.30    122.41 o
   0   6   7      628.02      487.75    153.21 o
   2   6   7      505.50      647.88    149.49 o
   4   6   7      198.10      259.35     84.18 o
   6   6   7       47.07       69.26     37.07 o
 -15   7   7      148.56       33.43     51.44 o
 -13   7   7       88.32       30.49     42.52 o
 -11   7   7      208.34      196.82     76.37 o
  -9   7   7      707.17      536.75    201.95 o
  -7   7   7      982.73      813.36    152.42 o
  -5   7   7      324.08      286.90     61.03 o
  -3   7   7       11.05        7.02     13.51 o
  -1   7   7      455.01      352.37     85.54 o
   1   7   7      435.61      438.92    127.15 o
   3   7   7      219.32      252.56     70.60 o
 -12   8   7       57.74       31.16     52.59 o
 -10   8   7      152.46      110.64     63.28 o
  -8   8   7      154.51      168.63     81.68 o
  -6   8   7      106.45       98.15     32.88 o
  -4   8   7       65.25       59.13     38.01 o
  -2   8   7       57.24       74.67     33.86 o
   0   8   7       43.48       58.37     25.08 o
   2   8   7       94.97      115.02     49.48 o
  -9   9   7        6.14        5.88     25.15 o
  -7   9   7        8.66        7.89     30.43 o
  -5   9   7       22.09       18.25     20.63 o
  -3   9   7       85.63       64.04     26.58 o
 -10  -8   8      111.59      102.81     52.03 o
  -8  -8   8       39.39       54.42     60.91 o
  -6  -8   8      121.26       31.50     73.62 o
  -4  -8   8      138.94       95.98     65.29 o
  -2  -8   8       13.55       21.26     37.92 o
 -13  -7   8      347.71      649.46    134.97 o
 -11  -7   8      129.55      141.99     60.87 o
  -9  -7   8       43.27       37.81     29.68 o
  -7  -7   8      204.94       93.16     59.11 o
  -5  -7   8      133.34      101.15     79.00 o
  -3  -7   8      154.09      117.21     54.18 o
  -1  -7   8       57.93       54.51     58.76 o
   1  -7   8       66.04      169.00     68.16 o
 -16  -6   8      200.66      469.99    203.28 o
 -14  -6   8      312.57      589.41    114.33 o
 -12  -6   8      115.82      211.41     67.32 o
 -10  -6   8       88.11       97.46     34.35 o
  -8  -6   8      248.43      186.75     57.68 o
  -6  -6   8      661.57      594.75    113.95 o
  -4  -6   8      879.99      771.66    160.49 o
  -2  -6   8      142.65      142.32     65.03 o
   0  -6   8       38.94       65.78     73.22 o
   2  -6   8      156.45      263.74    120.13 o
 -17  -5   8       69.24      192.46     60.46 o
 -15  -5   8      192.64      497.82     88.53 o
 -13  -5   8      451.55      559.31     99.99 o
 -11  -5   8      463.19      548.47    190.67 o
  -9  -5   8      464.70      420.02     78.09 o
  -7  -5   8      372.80      327.08     76.63 o
  -5  -5   8      299.34      265.54     56.91 o
  -3  -5   8      474.59      557.17    111.01 o
  -1  -5   8      161.09      199.06     63.38 o
   1  -5   8      163.27      226.10     71.21 o
   3  -5   8      192.80      484.02    204.38 o
   5  -5   8      107.88      351.68    146.05 o
 -18  -4   8      361.39      743.89    301.03 o
 -16  -4   8      264.16      469.01     87.24 o
 -14  -4   8      199.55      271.03     61.49 o
 -12  -4   8      693.83      766.73    173.66 o
 -10  -4   8      646.99      594.64    132.32 o
  -8  -4   8      653.60      527.29     93.63 o
  -6  -4   8      274.66      268.55     56.72 o
  -4  -4   8      212.09      188.40     44.78 o
  -2  -4   8      121.49      135.89     47.66 o
   0  -4   8      267.46      415.13     78.56 o
   2  -4   8      200.09      354.10     91.64 o
   4  -4   8       15.00       37.50     22.49 o
   6  -4   8       34.87       44.91     20.64 o
 -19  -3   8      522.44     1139.02    426.63 o
 -17  -3   8      379.96      658.30    135.71 o
 -15  -3   8      462.54      563.72    210.67 o
 -13  -3   8      663.67      643.61    113.47 o
 -11  -3   8      662.46      574.16    133.88 o
  -9  -3   8      951.94      844.41    141.37 o
  -7  -3   8      513.63      463.87     86.26 o
  -5  -3   8       53.64       48.21     38.56 o
  -3  -3   8      293.36      344.51     71.21 o
  -1  -3   8      263.81      323.00     63.14 o
   1  -3   8      201.31      467.96     99.78 o
   3  -3   8       53.15      107.56     49.82 o
   5  -3   8        1.75        3.87     41.76 o
   7  -3   8        7.07        3.83     17.25 o
 -20  -2   8      391.22      794.63    342.10 o
 -18  -2   8      380.86      639.28    274.04 o
 -16  -2   8      277.40      454.57    119.39 o
 -14  -2   8      172.65      214.58     70.85 o
 -12  -2   8     1025.01     1075.87    153.87 o
 -10  -2   8     1121.63      991.22    173.26 o
  -8  -2   8      694.93      683.73    108.14 o
  -6  -2   8      834.71      838.32    128.80 o
  -4  -2   8     1193.39     1200.82    176.73 o
  -2  -2   8      394.70      547.43    112.27 o
   0  -2   8      227.80      433.59     85.85 o
   2  -2   8      182.60      368.40     64.62 o
   4  -2   8       56.47      133.47     40.83 o
   6  -2   8       45.43       67.85     38.25 o
 -19  -1   8       72.26       81.56     45.66 o
 -17  -1   8      111.83      135.98     40.75 o
 -15  -1   8      216.92      266.00     83.34 o
 -13  -1   8     1119.28     1396.42    195.98 o
 -11  -1   8       43.30       38.99     31.55 o
  -9  -1   8       78.68       71.38     43.73 o
  -7  -1   8     1465.04     1410.74    207.15 o
  -5  -1   8     1678.39     1800.88    255.48 o
  -3  -1   8      992.07     1213.35    191.73 o
  -1  -1   8      561.71     1012.15    133.18 o
   1  -1   8      298.25      656.76    112.28 o
   3  -1   8      285.86      612.41    104.66 o
   5  -1   8      178.90      417.27    120.73 o
   7  -1   8        8.70       22.79     20.78 o
 -20   0   8       41.04       41.56     22.00 o
 -18   0   8        4.98       33.41     26.00 o
 -16   0   8      338.00      562.78    188.00 o
 -14   0   8       73.76       72.06     35.03 o
 -12   0   8       41.70       48.07     21.34 o
 -10   0   8       40.61       55.15     27.97 o
  -8   0   8      393.41      408.61     70.89 o
  -6   0   8     2099.66     2239.52    298.52 o
  -4   0   8     2294.17     2886.24    392.79 o
  -2   0   8      854.19     1332.32    184.49 o
   0   0   8      192.54      287.76     65.04 o
   2   0   8      242.50      531.16     86.41 o
   4   0   8       91.39      342.74     94.79 o
   6   0   8      127.08      387.84     98.23 o
   8   0   8       66.41      160.57     78.64 o
 -19   1   8       85.98       47.46     37.44 o
 -17   1   8      116.69      130.57     65.98 o
 -15   1   8      208.30      292.78     76.49 o
 -13   1   8     1089.18     1056.96    164.19 o
 -11   1   8       27.48       28.37     28.38 o
  -9   1   8      101.26       98.57     24.66 o
  -7   1   8     1434.64     1374.58    158.99 o
  -5   1   8     1633.26     1524.21    188.28 o
  -3   1   8      967.72      958.82    172.17 o
  -1   1   8      538.55      813.80    167.98 o
   1   1   8      299.27      656.87    179.71 o
   3   1   8      274.72      697.14    155.51 o
   5   1   8      169.32      454.68    127.18 o
   7   1   8        7.41       19.44     20.02 o
 -20   2   8      390.37      319.71    129.38 o
 -18   2   8      384.30      503.51    145.05 o
 -16   2   8      262.45      274.04    143.23 o
 -14   2   8      148.89       76.76     38.11 o
 -12   2   8     1014.07      794.54    192.47 o
 -10   2   8     1178.29      973.19    118.72 o
  -8   2   8      671.92      558.19     84.82 o
  -6   2   8      796.20      637.40    100.08 o
  -4   2   8     1146.26      928.17    122.58 o
  -2   2   8      389.88      460.52     81.10 o
   0   2   8      234.82      378.98     63.19 o
   2   2   8      180.66      343.68     78.93 o
   4   2   8       49.96      122.21     72.28 o
   6   2   8       41.72       80.21     56.81 o
 -19   3   8      524.20      561.65    180.83 o
 -17   3   8      372.33      316.89    149.63 o
 -15   3   8      441.33      429.62    135.69 o
 -13   3   8      664.51      480.92     96.34 o
 -11   3   8      677.66      564.99    102.28 o
  -9   3   8      985.09      813.70    134.83 o
  -7   3   8      503.07      359.15     95.23 o
  -5   3   8       56.87       30.23     15.68 o
  -3   3   8      315.26      293.10     56.62 o
  -1   3   8      247.62      264.12     72.28 o
   1   3   8      207.27      379.74     97.81 o
   3   3   8       55.40      115.50     46.97 o
   5   3   8        3.20        4.65     14.75 o
   7   3   8        6.10        6.12     21.26 o
 -18   4   8      353.95      354.88    147.53 o
 -16   4   8      275.11      242.77     98.70 o
 -14   4   8      210.04      148.07     67.27 o
 -12   4   8      652.33      483.87    102.63 o
 -10   4   8      660.17      475.10     87.49 o
  -8   4   8      651.76      409.06    116.48 o
  -6   4   8      292.05      238.61     93.95 o
  -4   4   8      233.67      194.45     74.04 o
  -2   4   8      143.35      114.45     56.23 o
   0   4   8      275.01      313.98    106.57 o
   2   4   8      202.12      346.80     71.95 o
   4   4   8       18.29       40.11     24.91 o
   6   4   8       37.93       43.06     30.05 o
 -17   5   8       63.28       45.67     53.22 o
 -15   5   8      188.58      197.13     64.78 o
 -13   5   8      462.81      252.81     68.14 o
 -11   5   8      458.76      339.29     88.26 o
  -9   5   8      441.66      224.86     92.52 o
  -7   5   8      389.85      345.50    133.44 o
  -5   5   8      317.38      307.04    101.28 o
  -3   5   8      473.65      520.38    176.15 o
  -1   5   8      157.18      160.31     79.93 o
   1   5   8      166.40      195.32     99.90 o
   3   5   8      197.16      301.82    152.14 o
   5   5   8      114.56      141.93     81.77 o
 -16   6   8      204.29       86.66     93.35 o
 -14   6   8      321.19      204.08     86.24 o
 -12   6   8      119.85       80.13     45.41 o
 -10   6   8       98.25       62.18     54.95 o
  -8   6   8      243.38      188.34     74.74 o
  -6   6   8      638.66      611.78    188.71 o
  -4   6   8      882.87      873.14    264.08 o
  -2   6   8      143.54       94.37     40.77 o
   0   6   8       37.44       37.64     36.29 o
   2   6   8      156.27      145.18     84.61 o
 -13   7   8      352.43      197.06    195.09 o
 -11   7   8      142.05      101.58     73.45 o
  -9   7   8       45.23       44.08     36.32 o
  -7   7   8      210.63      221.81     89.87 o
  -5   7   8      130.98      122.90     47.90 o
  -3   7   8      148.24      116.11     35.82 o
  -1   7   8       56.89       55.88     26.06 o
   1   7   8       60.55       87.24     49.49 o
 -10   8   8      121.86       68.82     48.21 o
  -8   8   8       43.64       42.15     33.08 o
  -6   8   8      105.52      114.28     54.80 o
  -4   8   8      121.86      102.12     49.36 o
  -2   8   8        8.62       16.35     21.11 o
 -11  -7   9      177.54      268.31     65.60 o
  -9  -7   9      131.21      125.74     44.81 o
  -7  -7   9      126.15       42.35     43.58 o
  -5  -7   9       28.17        6.59     39.31 o
  -3  -7   9       76.43       57.84     52.60 o
 -14  -6   9       14.83       53.94     35.69 o
 -12  -6   9      171.85      287.27     80.31 o
 -10  -6   9      244.95      153.05     68.37 o
  -8  -6   9       58.31       66.57     30.70 o
  -6  -6   9       63.20       41.31     21.88 o
  -4  -6   9      164.99      165.35     55.47 o
  -2  -6   9       55.14       71.43     66.59 o
   0  -6   9       58.61      102.81     49.92 o
 -17  -5   9      113.15      343.37    126.80 o
 -15  -5   9      198.15      365.20     83.27 o
 -13  -5   9      160.07      285.94     61.39 o
 -11  -5   9      228.87      197.99     85.63 o
  -9  -5   9      154.89      146.78     45.16 o
  -7  -5   9      158.60      173.76     52.15 o
  -5  -5   9      192.18      190.58     56.04 o
  -3  -5   9      166.02      194.83     59.29 o
  -1  -5   9      256.96      459.13    112.22 o
   1  -5   9       33.64       66.62     37.88 o
 -18  -4   9      400.63      915.24    387.72 o
 -16  -4   9      426.31     1093.68    199.56 o
 -14  -4   9      321.16      395.51    169.44 o
 -12  -4   9      211.71      220.24     56.73 o
 -10  -4   9      471.02      439.87    115.51 o
  -8  -4   9      632.84      820.06    135.06 o
  -6  -4   9      529.09      569.93    113.13 o
  -4  -4   9      215.93      268.83     68.65 o
  -2  -4   9       85.49      139.37     57.17 o
   0  -4   9      164.72      260.31     70.65 o
   2  -4   9       60.02      142.49     61.45 o
 -19  -3   9      419.58     1106.23    493.57 o
 -17  -3   9      818.64     1249.85    491.02 o
 -15  -3   9      989.18     1228.75    277.05 o
 -13  -3   9      353.63      415.77     97.51 o
 -11  -3   9      306.22      252.63     68.50 o
  -9  -3   9      767.54      740.49    140.51 o
  -7  -3   9      964.28     1026.64    159.19 o
  -5  -3   9      540.15      701.17    127.30 o
  -3  -3   9      184.48      241.21     64.55 o
  -1  -3   9      108.98      166.07     48.40 o
   1  -3   9       45.73      104.90     45.55 o
   3  -3   9       83.97      158.48     43.25 o
 -18  -2   9      593.11      764.98    369.66 o
 -16  -2   9      646.89      914.78    329.47 o
 -14  -2   9      498.89      588.67    183.62 o
 -12  -2   9      384.41      332.92     85.07 o
 -10  -2   9     1171.82     1059.45    231.92 o
  -8  -2   9      252.36      278.94     58.87 o
  -6  -2   9      380.59      418.93     95.59 o
  -4  -2   9      357.05      445.72    100.23 o
  -2  -2   9      155.80      229.28     62.49 o
   0  -2   9      132.91      195.00     51.13 o
   2  -2   9       94.07      175.79     48.11 o
   4  -2   9       57.33      152.89     39.67 o
 -19  -1   9      141.62      193.17    104.28 o
 -17  -1   9      185.62      286.69     99.80 o
 -15  -1   9      165.48      190.89     63.83 o
 -13  -1   9      527.99      510.16    158.65 o
 -11  -1   9      228.65      205.44     63.63 o
  -9  -1   9      104.44       81.87     40.11 o
  -7  -1   9      146.52      134.12     58.21 o
  -5  -1   9       80.82       94.82     47.96 o
  -3  -1   9      418.91      621.94    105.33 o
  -1  -1   9      476.39      773.77    145.80 o
   1  -1   9      158.80      413.65     80.49 o
   3  -1   9       51.79      129.54     38.50 o
   5  -1   9       42.20      152.88     68.13 o
 -20   0   9      110.31       40.75     39.41 o
 -18   0   9        2.25        1.67     13.12 o
 -16   0   9        6.93       18.88     21.39 o
 -14   0   9        7.29        7.39     18.98 o
 -12   0   9       12.77        4.45     18.30 o
 -10   0   9      723.06      759.47    129.07 o
  -8   0   9       40.69       41.88     37.63 o
  -6   0   9       16.56       11.60     24.25 o
  -4   0   9      193.13      221.54     63.68 o
  -2   0   9      429.45      592.57    126.61 o
   0   0   9      255.18      502.41    123.40 o
   2   0   9       93.44      275.92    134.77 o
   4   0   9       29.75      121.49     57.43 o
 -19   1   9      141.02      120.39     91.82 o
 -17   1   9      201.96      279.96    124.93 o
 -15   1   9      180.35      206.87     63.75 o
 -13   1   9      498.07      419.78     76.44 o
 -11   1   9      195.31      146.14     48.71 o
  -9   1   9      125.77      101.46     41.33 o
  -7   1   9      182.84      165.96     52.35 o
  -5   1   9       86.00       81.31     37.01 o
  -3   1   9      397.58      527.52    116.61 o
  -1   1   9      464.71      676.75    247.19 o
   1   1   9      156.29      393.96    193.99 o
   3   1   9       50.51      151.69     44.77 o
   5   1   9       41.83      170.70     70.04 o
 -18   2   9      598.80      635.46    189.72 o
 -16   2   9      652.07      802.58    247.52 o
 -14   2   9      504.04      413.72    104.03 o
 -12   2   9      403.21      349.02     94.47 o
 -10   2   9     1136.68      879.06    172.30 o
  -8   2   9      256.90      224.27     52.89 o
  -6   2   9      397.46      349.55     70.36 o
  -4   2   9      340.40      244.96     57.53 o
  -2   2   9      149.43      146.97     69.48 o
   0   2   9      127.06      137.62     66.26 o
   2   2   9       89.17      197.69     62.39 o
   4   2   9       57.72      184.84     74.82 o
 -19   3   9      421.92      404.13    198.79 o
 -17   3   9      824.60      718.97    274.71 o
 -15   3   9      992.80      968.66    272.32 o
 -13   3   9      352.60      239.64     78.07 o
 -11   3   9      296.54      194.80     80.90 o
  -9   3   9      763.86      553.18    126.31 o
  -7   3   9      977.15      726.35    261.98 o
  -5   3   9      542.01      489.22    117.29 o
  -3   3   9      171.58      148.24     51.65 o
  -1   3   9      101.98       97.88     49.72 o
   1   3   9       43.96       75.37     33.12 o
   3   3   9       84.92      165.02     68.32 o
 -18   4   9      391.45      175.48    161.77 o
 -16   4   9      413.04      427.49    325.18 o
 -14   4   9      303.66      200.92    106.85 o
 -12   4   9      209.04      122.26     55.04 o
 -10   4   9      461.84      286.93     96.94 o
  -8   4   9      626.66      535.58    171.20 o
  -6   4   9      524.66      444.90    220.48 o
  -4   4   9      217.15      198.18     86.52 o
  -2   4   9       91.88      107.81     56.15 o
   0   4   9      164.14      174.30     84.68 o
   2   4   9       56.96      126.56     79.45 o
 -17   5   9       99.45       13.19     75.20 o
 -15   5   9      186.45       62.91     57.88 o
 -13   5   9      158.68       98.52     65.29 o
 -11   5   9      228.97      155.41     71.72 o
  -9   5   9      146.45      129.82     58.25 o
  -7   5   9      161.53      163.93     93.74 o
  -5   5   9      183.16      183.42     92.23 o
  -3   5   9      162.26      158.33     84.83 o
  -1   5   9      265.76      329.83    224.83 o
   1   5   9       37.63       94.79     60.91 o
 -14   6   9       19.69        5.40     30.38 o
 -12   6   9      177.49      152.82     86.99 o
 -10   6   9      253.71      182.58     72.24 o
  -8   6   9       58.50       54.36     37.55 o
  -6   6   9       60.10       43.10     36.65 o
  -4   6   9      174.64      211.38    123.45 o
  -2   6   9       57.92       60.49     46.65 o
   0   6   9       58.09       90.77     67.65 o
 -11   7   9      187.47      153.55     80.21 o
  -9   7   9      140.67      115.79     54.11 o
  -7   7   9      140.51      125.07     51.72 o
  -5   7   9       34.70       34.26     22.26 o
  -3   7   9       71.23       61.31     57.43 o
 -12  -6  10        4.46        3.15     11.32 o
 -10  -6  10       54.91       39.44     26.12 o
  -8  -6  10       73.70       59.30     36.46 o
  -6  -6  10       33.45       25.24     19.82 o
  -4  -6  10       11.88       -5.32     29.72 o
 -13  -5  10       98.83      156.12    117.00 o
 -11  -5  10       77.64       60.53     35.62 o
  -9  -5  10       49.40       37.35     31.60 o
  -7  -5  10       95.65       84.69     38.41 o
  -5  -5  10      105.67      117.94     47.99 o
  -3  -5  10      101.30      125.60     44.44 o
 -16  -4  10      169.63      476.38    172.47 o
 -14  -4  10      474.23      784.96    393.36 o
 -12  -4  10      505.59      466.08    184.15 o
 -10  -4  10      172.10      163.32     67.30 o
  -8  -4  10      206.84      210.23     74.82 o
  -6  -4  10      231.96      282.00     84.68 o
  -4  -4  10      238.69      346.49     90.37 o
  -2  -4  10      172.29      278.32     70.67 o
   0  -4  10       74.07      131.23     43.39 o
 -17  -3  10      148.66       78.96     66.92 o
 -15  -3  10      577.67      805.22    261.55 o
 -13  -3  10      547.51      694.92    149.78 o
 -11  -3  10      448.23      544.42    133.15 o
  -9  -3  10      287.42      279.60     85.12 o
  -7  -3  10      406.65      423.69     93.64 o
  -5  -3  10      287.54      414.31     88.49 o
  -3  -3  10      275.68      541.12    108.89 o
  -1  -3  10       80.08      195.67     63.85 o
   1  -3  10       27.64       81.89     39.68 o
 -18  -2  10       85.42        7.12     30.89 o
 -16  -2  10      318.30      437.31    203.86 o
 -14  -2  10      663.24     1041.25    289.66 o
 -12  -2  10      864.02      835.35    243.94 o
 -10  -2  10      146.88      142.98     42.52 o
  -8  -2  10      183.23      183.82     65.35 o
  -6  -2  10      257.90      318.22     87.68 o
  -4  -2  10      190.87      269.52     77.76 o
  -2  -2  10      105.53      182.89     66.54 o
   0  -2  10       56.13      117.20     43.67 o
   2  -2  10       50.63      129.74     52.35 o
 -17  -1  10      232.83      338.54    105.41 o
 -15  -1  10      220.83      305.53     77.05 o
 -13  -1  10      199.53      152.78     59.14 o
 -11  -1  10      100.78       93.18     39.62 o
  -9  -1  10      216.03      222.45     62.71 o
  -7  -1  10      281.32      291.99     87.63 o
  -5  -1  10       50.82       61.45     32.82 o
  -3  -1  10       48.84       63.36     41.52 o
  -1  -1  10       50.49      102.74     48.39 o
   1  -1  10       48.19       75.94     32.46 o
 -18   0  10       80.19      101.49     68.63 o
 -16   0  10      146.91      159.77     52.17 o
 -14   0  10        1.82        0.64     10.61 o
 -12   0  10      124.35      106.87     46.24 o
 -10   0  10      175.43      166.72     54.83 o
  -8   0  10      222.82      264.18     69.32 o
  -6   0  10       35.78       34.14     31.61 o
  -4   0  10       26.83       35.61     35.28 o
  -2   0  10        1.42        1.73     18.27 o
   0   0  10       57.87      129.64     53.41 o
   2   0  10       82.81      343.36     84.51 o
 -17   1  10      233.19      297.88    135.68 o
 -15   1  10      229.86      240.87     69.58 o
 -13   1  10      209.92      138.69     47.32 o
 -11   1  10      116.74      103.37     46.30 o
  -9   1  10      236.99      195.46     57.56 o
  -7   1  10      280.52      219.64     69.27 o
  -5   1  10       65.98       74.12     34.33 o
  -3   1  10       58.54       67.94     28.31 o
  -1   1  10       50.70      113.97     46.57 o
   1   1  10       48.56      131.96     45.15 o
 -18   2  10       83.51       10.08     45.34 o
 -16   2  10      323.57      346.85    150.06 o
 -14   2  10      678.43      505.69    178.95 o
 -12   2  10      874.03      671.35    203.19 o
 -10   2  10      147.78       82.90     42.41 o
  -8   2  10      169.92       84.77     58.98 o
  -6   2  10      265.36      182.62     66.97 o
  -4   2  10      205.90      234.89     92.28 o
  -2   2  10      116.90      129.24     65.65 o
   0   2  10       51.29       56.85     49.90 o
   2   2  10       48.51      119.77     58.33 o
 -17   3  10      146.13        5.45     76.25 o
 -15   3  10      580.83      354.74    247.37 o
 -13   3  10      557.72      555.46    228.00 o
 -11   3  10      434.91      387.39    190.53 o
  -9   3  10      287.60      204.02     87.78 o
  -7   3  10      391.47      239.78     87.35 o
  -5   3  10      289.87      223.10     74.41 o
  -3   3  10      272.88      202.48     98.25 o
  -1   3  10       73.46       63.11     40.96 o
   1   3  10       28.42       65.26     51.50 o
 -16   4  10      162.78       14.94     45.80 o
 -14   4  10      450.35      266.26    285.89 o
 -12   4  10      492.18      300.38    146.44 o
 -10   4  10      178.81      128.65     55.63 o
  -8   4  10      200.16      173.97     79.08 o
  -6   4  10      227.04      318.77    119.32 o
  -4   4  10      236.60      289.19    121.09 o
  -2   4  10      170.79      171.11    100.50 o
   0   4  10       70.91       91.44     54.99 o
 -13   5  10       91.18       35.38     53.12 o
 -11   5  10       65.81       34.88     40.04 o
  -9   5  10       53.32       62.22     32.65 o
  -7   5  10       97.80       75.30     48.90 o
  -5   5  10      101.55      133.73     74.24 o
  -3   5  10      101.90       89.33     64.81 o
 -12   6  10        3.78        0.13     17.27 o
 -10   6  10       57.90       43.50     47.35 o
  -8   6  10       73.48       86.48     43.68 o
  -6   6  10       36.56       40.66     24.76 o
  -4   6  10       15.74        6.19     15.66 o
 -12  -4  11      179.22      195.58    105.71 o
 -10  -4  11      212.53      258.43    112.34 o
  -8  -4  11       94.29      114.97     56.11 o
  -6  -4  11       41.19       38.90     27.86 o
 -15  -3  11       13.58       15.41     15.30 o
 -13  -3  11       91.15       75.00     51.59 o
 -11  -3  11      327.11      368.97    152.03 o
  -9  -3  11      378.14      450.47    170.69 o
  -7  -3  11       69.87       87.41     41.00 o
  -5  -3  11       59.06       73.93     32.50 o
  -3  -3  11       74.81      143.62     51.75 o
 -16  -2  11       33.57       80.79     58.67 o
 -14  -2  11       95.33      131.63     66.43 o
 -12  -2  11      239.51      249.30    111.35 o
 -10  -2  11      225.66      231.92     80.42 o
  -8  -2  11      101.61       95.97     45.04 o
  -6  -2  11      138.75      174.30     57.32 o
  -4  -2  11      100.19      151.02     57.34 o
  -2  -2  11       52.65       90.31     34.47 o
 -15  -1  11      175.80      232.41     95.91 o
 -13  -1  11      167.61      142.04     67.12 o
 -11  -1  11      166.06      145.35     74.18 o
  -9  -1  11      333.45      365.15    131.12 o
  -7  -1  11       91.92      104.70     47.07 o
  -5  -1  11      125.32      171.49     61.11 o
  -3  -1  11       53.14       82.36     39.78 o
  -1  -1  11       25.82       24.97     20.33 o
 -16   0  11      267.46      369.38    156.51 o
 -14   0  11      195.52      174.58     72.99 o
 -12   0  11      229.32      186.37     67.07 o
 -10   0  11      176.00      123.35     54.93 o
  -8   0  11       13.82        7.28     18.30 o
  -6   0  11      131.17      142.38     61.17 o
  -4   0  11       89.94      113.10     51.04 o
  -2   0  11        1.40        3.82     10.17 o
 -15   1  11      172.15       83.14     37.11 o
 -13   1  11      172.41       77.51     43.62 o
 -11   1  11      187.36      134.18     55.53 o
  -9   1  11      342.52      267.88     96.73 o
  -7   1  11       93.62       84.57     40.51 o
  -5   1  11      124.47      110.45     48.41 o
  -3   1  11       55.72       80.47     51.39 o
  -1   1  11       30.71       35.64     27.04 o
 -16   2  11       27.86        1.05     40.04 o
 -14   2  11       96.83       18.31     53.07 o
 -12   2  11      245.48      124.05     90.94 o
 -10   2  11      227.37       82.98     51.70 o
  -8   2  11      113.37       77.17     45.38 o
  -6   2  11      144.72       88.31     53.69 o
  -4   2  11      100.34       97.04     66.67 o
  -2   2  11       58.27       63.96     46.17 o
 -15   3  11       10.41        0.10     24.03 o
 -13   3  11       88.56       34.30     45.46 o
 -11   3  11      325.41      234.85     88.46 o
  -9   3  11      373.95      171.52     91.61 o
  -7   3  11       69.67       34.92     97.37 o
  -5   3  11       56.27       53.65     56.52 o
  -3   3  11       73.55       48.51     31.58 o
 -12   4  11      175.74       50.89     95.67 o
 -10   4  11      206.82      264.76    220.41 o
  -8   4  11       89.00      108.09     61.11 o
  -6   4  11       40.73       40.39     41.49 o
 -11  -1  12      104.41       99.44     41.51 o
  -9  -1  12       95.45      109.90     41.85 o
  -7  -1  12       74.30      110.73     37.38 o
 -12   0  12      243.78      163.37     63.91 o
 -10   0  12       76.18       62.89     33.32 o
  -8   0  12       22.91       12.14     18.25 o
 -11   1  12      106.26       58.70     29.95 o
  -9   1  12       97.44       58.90     40.93 o
  -7   1  12       72.49       49.85     30.29 o
 
